# Supplementary material for: Insights into endometriosis symptom trajectories and assessment of surgical intervention outcomes using longitudinal actigraphy
Source: NPJ Digit Med. 2025 May 2;8:236. doi: 10.1038/s41746-025-01629-8 (PMC12048534; doi:10.1038/s41746-025-01629-8)
Supplement: Supplementary file 2 — Supplementary Data 1 [file 41746_2025_1629_MOESM2_ESM.xlsx]

## Sheet: Repeated-measures correlations
rn	Global pain	Avg. pain	Worst pain	Global BFI	BFI Q1 (fatigue now)	BFI Q2 (avg. fatigue)	BFI Q3 (worst fatigue)	BFI Q4a (activity interference)	BFI Q4b (mood interference)	BFI Q4f (enjoyment interference)	BFI Q4c (walking interference)	BFI Q4d (work interference)	BFI Q4e (relations interference)
sleeponset_GGIR	-0.0358409	-0.0387208	-0.0320286	-0.0600123	-0.0794093	-0.0572109	-0.0714836	-0.0465478	-0.0317186	-0.0567079	-0.0349631	-0.0440295	-0.0356698
wakeup_GGIR	0.0317883	0.032071	0.0304636	0.00866931	-0.0420718	-0.0100497	-0.0274788	0.0412574	0.0348567	0.00251407	0.0258689	0.0261967	-0.00306013
dur_spt_sleep_min_GGIR	0.0294838	0.031809	0.0265008	0.0305275	0.00150627	0.0229878	0.00774658	0.0491724	0.0288126	0.0269182	0.0246706	0.0435659	0.0118096
dur_spt_wake_IN_min_GGIR	0.0613364	0.0639377	0.0566138	0.0722275	0.0508214	0.0629868	0.0535741	0.0805065	0.0672687	0.0522539	0.0622672	0.0691535	0.0484387
dur_spt_wake_LIG_min_GGIR	0.0608667	0.0623987	0.0570475	0.0861957	0.0661786	0.0741441	0.0613756	0.0840657	0.0809811	0.0773413	0.0619233	0.0857921	0.0599528
dur_spt_wake_MOD_min_GGIR	0.038771	0.0370016	0.038818	0.0547396	0.0453311	0.0451043	0.0353658	0.0520861	0.0575824	0.0526519	0.0291995	0.0536414	0.0413465
dur_spt_wake_VIG_min_GGIR	-0.000597234	-0.000468905	-0.000586584	-0.00129878	-0.000850638	-0.00128358	-0.00794602	0.00746269	0.00210896	-0.000747271	-0.00384772	-0.00506777	-0.000353006
dur_day_IN_unbt_min_GGIR	-0.143025	-0.144303	-0.135155	-0.233298	-0.107225	-0.174262	-0.162531	-0.26199	-0.20021	-0.206664	-0.206411	-0.255792	-0.166606
dur_day_LIG_unbt_min_GGIR	-0.168349	-0.170331	-0.15911	-0.273612	-0.136758	-0.207453	-0.192318	-0.308446	-0.223251	-0.250226	-0.243294	-0.306599	-0.181134
dur_day_MOD_unbt_min_GGIR	-0.189906	-0.193267	-0.178388	-0.285873	-0.157921	-0.222864	-0.207424	-0.320953	-0.224456	-0.267214	-0.247046	-0.319468	-0.177789
dur_day_VIG_unbt_min_GGIR	-0.138305	-0.14016	-0.130347	-0.193692	-0.117693	-0.149393	-0.126505	-0.208724	-0.143726	-0.20238	-0.154582	-0.222311	-0.123389
dur_day_MVPA_bts_10_min_GGIR	-0.105652	-0.113607	-0.0937746	-0.155501	-0.0778693	-0.140839	-0.0965445	-0.159665	-0.145715	-0.146336	-0.11854	-0.15197	-0.132614
dur_day_MVPA_bts_5_10_min_GGIR	-0.0986634	-0.101087	-0.0924158	-0.156974	-0.0849173	-0.131299	-0.101478	-0.163717	-0.136893	-0.152406	-0.117993	-0.169642	-0.115204
dur_day_MVPA_bts_1_5_min_GGIR	-0.171062	-0.178283	-0.157014	-0.24974	-0.138793	-0.203886	-0.170979	-0.271862	-0.200412	-0.24465	-0.197288	-0.27586	-0.166952
dur_day_IN_bts_30_min_GGIR	0.15522	0.156488	0.147054	0.248955	0.132195	0.200045	0.18855	0.264551	0.211516	0.228455	0.200889	0.258851	0.185925
dur_day_IN_bts_20_30_min_GGIR	-0.0432479	-0.0467771	-0.0393547	-0.0353263	-0.00563757	-0.0248939	-0.0205539	-0.03443	-0.0420526	-0.0365616	-0.0160349	-0.0273241	-0.0546279
dur_day_IN_bts_10_20_min_GGIR	-0.0788608	-0.0813733	-0.0737407	-0.106162	-0.0737053	-0.0980457	-0.0960123	-0.0990267	-0.093214	-0.0786161	-0.0766895	-0.0998171	-0.0805671
dur_day_LIG_bts_10_min_GGIR	-0.029472	-0.0210946	-0.0357756	-0.0214224	-0.01161	-0.030804	-0.0322259	-0.0199415	-0.0234637	-0.0152927	-0.0139328	-0.0262148	-0.0132756
dur_day_LIG_bts_5_10_min_GGIR	-0.0397595	-0.034694	-0.0422017	-0.05605	-0.021413	-0.0492283	-0.0439546	-0.0620858	-0.0578427	-0.0528556	-0.0412207	-0.0556048	-0.0454475
dur_day_LIG_bts_1_5_min_GGIR	-0.0801634	-0.0765065	-0.079587	-0.145304	-0.08521	-0.12564	-0.10992	-0.166173	-0.117351	-0.128836	-0.11767	-0.149559	-0.0965976
dur_day_total_IN_min_GGIR	0.0944429	0.0940536	0.0901475	0.163497	0.0969329	0.136535	0.131778	0.170159	0.133184	0.156763	0.12693	0.166799	0.118301
dur_day_total_LIG_min_GGIR	-0.160801	-0.161064	-0.153575	-0.25651	-0.129508	-0.201042	-0.185009	-0.290509	-0.211919	-0.230339	-0.223001	-0.283327	-0.171506
dur_day_total_MOD_min_GGIR	-0.203455	-0.210337	-0.18817	-0.303463	-0.160611	-0.248253	-0.204842	-0.330935	-0.253152	-0.28828	-0.248781	-0.327842	-0.213013
dur_day_total_VIG_min_GGIR	-0.100123	-0.11026	-0.0874307	-0.134657	-0.108817	-0.132668	-0.111573	-0.130685	-0.112735	-0.12568	-0.0870854	-0.12923	-0.0919368
dur_day_min_GGIR	-0.0530371	-0.0568101	-0.047859	-0.0622893	-0.0219449	-0.0456985	-0.026273	-0.0792149	-0.0542151	-0.0521771	-0.0619061	-0.078627	-0.0364236
dur_spt_min_GGIR	0.0541767	0.0573725	0.0494436	0.0606848	0.0248417	0.0494871	0.0312697	0.0808385	0.0569957	0.0490324	0.0500216	0.0712296	0.0329643
N_atleast5minwakenight_GGIR	0.0389942	0.0402239	0.0365833	0.0599554	0.0571855	0.0478269	0.040245	0.0666019	0.0493981	0.0443595	0.0582172	0.0559309	0.034823
sleep_efficiency_GGIR	-0.0358601	-0.040684	-0.0302826	-0.0485775	-0.0362196	-0.0473033	-0.0332393	-0.0411903	-0.0458191	-0.0413591	-0.0426216	-0.0448304	-0.0393579
ACC_spt_sleep_mg_GGIR	0.0434771	0.0426938	0.0425214	0.0422183	0.0282031	0.0472153	0.039376	0.0386883	0.0341215	0.0308601	0.040119	0.0433208	0.0190856
ACC_spt_wake_IN_mg_GGIR	0.0409174	0.0415997	0.0385583	0.0507289	0.0230949	0.0564507	0.0400178	0.0532573	0.0401787	0.0442933	0.0466483	0.0522394	0.0274463
ACC_spt_wake_LIG_mg_GGIR	-0.00743511	-0.0114709	-0.00345595	-0.0236548	-0.0198212	-0.0250936	-0.0195533	-0.0217053	-0.00705398	-0.033788	-0.0311559	-0.0124574	-0.00860327
ACC_spt_wake_MOD_mg_GGIR	-0.0324022	-0.0377351	-0.0262127	-0.0479182	-0.0432786	-0.0466168	-0.0497066	-0.0454659	-0.0215476	-0.0392368	-0.0499592	-0.0475816	-0.0166342
ACC_spt_wake_VIG_mg_GGIR	-0.00845877	-0.00897282	-0.00732999	0.00585705	0.0118895	0.00815936	0.00648451	0.00204388	0.0112359	0.0156852	-0.0120491	0.00363003	-0.00691566
ACC_day_IN_unbt_mg_GGIR	-0.021632	-0.0278093	-0.0155918	-0.0374333	-0.00133041	-0.0292836	-0.0135786	-0.05084	-0.0268168	-0.0375816	-0.0483441	-0.0554183	-0.0198459
ACC_day_LIG_unbt_mg_GGIR	-0.0496892	-0.055538	-0.0422921	-0.0592	-0.0565929	-0.0427303	-0.0537295	-0.0552723	-0.0352417	-0.0484775	-0.049811	-0.057108	-0.049417
ACC_day_MOD_unbt_mg_GGIR	-0.0719009	-0.0735624	-0.0670826	-0.078892	-0.0619768	-0.0697273	-0.0680723	-0.075326	-0.0508223	-0.0703938	-0.0685328	-0.0794142	-0.0517066
ACC_day_VIG_unbt_mg_GGIR	-0.0893259	-0.0920455	-0.0834388	-0.114391	-0.0608275	-0.0836857	-0.0833243	-0.132982	-0.0763242	-0.098302	-0.111179	-0.121593	-0.09059
ACC_day_MVPA_bts_10_mg_GGIR	-0.112489	-0.120824	-0.100615	-0.158619	-0.10036	-0.140413	-0.11595	-0.156889	-0.126154	-0.142508	-0.13336	-0.15839	-0.118971
ACC_day_MVPA_bts_5_10_mg_GGIR	-0.111355	-0.1117	-0.106404	-0.168944	-0.0965056	-0.147258	-0.117334	-0.189506	-0.129575	-0.156308	-0.13517	-0.175293	-0.115809
ACC_day_MVPA_bts_1_5_mg_GGIR	-0.106064	-0.104492	-0.102379	-0.125952	-0.0783698	-0.102128	-0.0922157	-0.134175	-0.0784633	-0.116034	-0.115557	-0.139052	-0.0900079
ACC_day_IN_bts_30_mg_GGIR	-0.0628721	-0.0690921	-0.0553723	-0.11583	-0.0681635	-0.0814551	-0.102391	-0.131393	-0.0924013	-0.102379	-0.0889765	-0.114504	-0.0878711
ACC_day_IN_bts_20_30_mg_GGIR	-0.0597686	-0.05885	-0.0583211	-0.066986	-0.0350801	-0.0466888	-0.0513247	-0.0730779	-0.0581226	-0.0521781	-0.0460221	-0.076032	-0.0538156
ACC_day_IN_bts_10_20_mg_GGIR	-0.0781058	-0.0782226	-0.0747042	-0.0808194	-0.0442634	-0.0629984	-0.0693832	-0.0974734	-0.0565564	-0.0568246	-0.0754002	-0.0942614	-0.048038
ACC_day_LIG_bts_10_mg_GGIR	-0.0177308	-0.0127468	-0.0219488	-0.0207081	-0.00509927	-0.0234087	-0.0236975	-0.0252297	-0.0165565	-0.0144662	-0.0163376	-0.0282871	-0.0142115
ACC_day_LIG_bts_5_10_mg_GGIR	-0.0313224	-0.030904	-0.0302308	-0.0611207	-0.0210841	-0.0423504	-0.0407609	-0.0683332	-0.0645122	-0.0617941	-0.0505056	-0.0601218	-0.0521493
ACC_day_LIG_bts_1_5_mg_GGIR	-0.0629763	-0.0639768	-0.0593305	-0.0888748	-0.0622249	-0.0699789	-0.0615656	-0.102934	-0.0554538	-0.0662422	-0.0753884	-0.0918818	-0.0784167
ACC_day_total_IN_mg_GGIR	-0.124477	-0.127064	-0.116442	-0.213399	-0.0942807	-0.161163	-0.15176	-0.242718	-0.187922	-0.193469	-0.178538	-0.228149	-0.163741
ACC_day_total_LIG_mg_GGIR	-0.063077	-0.0672847	-0.0563668	-0.086162	-0.0660778	-0.0706353	-0.0656956	-0.0911754	-0.0539851	-0.0747908	-0.0725887	-0.0896455	-0.0646331
ACC_day_total_MOD_mg_GGIR	-0.0964934	-0.104257	-0.0854702	-0.128581	-0.0764928	-0.121147	-0.0842056	-0.13097	-0.0841175	-0.124289	-0.116289	-0.137325	-0.0892374
ACC_day_total_VIG_mg_GGIR	-0.0971739	-0.100114	-0.0908463	-0.117077	-0.0778867	-0.0865799	-0.0901566	-0.128489	-0.0767941	-0.104683	-0.10204	-0.114593	-0.100218
ACC_day_mg_GGIR	-0.203607	-0.210788	-0.188217	-0.308393	-0.17388	-0.25955	-0.220313	-0.332337	-0.257199	-0.290626	-0.242864	-0.324389	-0.222731
ACC_spt_mg_GGIR	0.0434461	0.0421515	0.0428613	0.0653982	0.0448852	0.0643083	0.0432475	0.0595086	0.060321	0.0596615	0.0570702	0.0616668	0.0474561
ACC_spt_mg_median_GGIR	0.0367176	0.0402871	0.0320099	0.049543	0.0334134	0.0590908	0.0363253	0.0443375	0.0404145	0.0361854	0.0545156	0.0495874	0.0227643
ACC_spt_mg_stdev_GGIR	0.0130164	0.0093397	0.0158044	0.0218819	0.0209242	0.0184851	0.010084	0.0224732	0.0265182	0.0255531	0.00420727	0.0164126	0.0240669
ACC_day_spt_mg_GGIR	-0.186304	-0.195465	-0.170283	-0.290025	-0.169642	-0.247458	-0.213069	-0.308581	-0.242639	-0.271349	-0.23108	-0.300813	-0.200264
quantile_mostactive60min_mg_GGIR	-0.201509	-0.212983	-0.182577	-0.295616	-0.172535	-0.252213	-0.207727	-0.318587	-0.241054	-0.275012	-0.238795	-0.309872	-0.20894
quantile_mostactive30min_mg_GGIR	-0.188691	-0.201287	-0.169612	-0.273451	-0.167886	-0.240419	-0.196469	-0.287288	-0.21695	-0.251904	-0.224705	-0.285667	-0.190191
L5VALUE_GGIR	0.0490329	0.050586	0.0450684	0.0768073	0.0829693	0.102351	0.0883398	0.0588339	0.0474835	0.0586744	0.0510141	0.0591464	0.0455704
M5VALUE_GGIR	-0.166212	-0.175057	-0.15117	-0.266135	-0.145652	-0.227061	-0.178596	-0.285453	-0.220205	-0.252595	-0.21682	-0.283244	-0.195613
M5_mean_peakLUX_GGIR	-0.00619926	-0.00834763	-0.00249189	-0.0836986	-0.0277527	-0.0582572	-0.0395978	-0.107313	-0.0663681	-0.0893618	-0.0561851	-0.117852	-0.0624375
M5_max_peakLUX_GGIR	-0.010461	-0.00951631	-0.00929753	-0.0789457	-0.0335372	-0.0553495	-0.0424651	-0.102807	-0.065493	-0.0834933	-0.0494135	-0.101224	-0.0461927
L5TIME_num_GGIR	0.0275877	0.0273832	0.0257973	0.0144439	-0.0134694	0.00455169	-0.0112773	0.0302008	0.0299647	0.0232325	0.0138326	0.028908	-0.00157121
M5TIME_num_GGIR	-0.00924638	-0.003633	-0.0142356	-0.00693822	-0.0312861	-0.00829539	-0.0180947	0.00631935	0.000650851	-0.0163203	-0.00232297	0.0147874	-0.00517015
Nbouts_day_MVPA_bts_10_GGIR	-0.0935276	-0.100573	-0.0827057	-0.141843	-0.0637586	-0.131118	-0.0882551	-0.144225	-0.130872	-0.132502	-0.108671	-0.143002	-0.120136
Nbouts_day_MVPA_bts_5_10_GGIR	-0.0956783	-0.0965629	-0.090703	-0.150951	-0.0812536	-0.122853	-0.0968759	-0.158156	-0.130999	-0.148724	-0.117254	-0.163701	-0.106653
Nbouts_day_MVPA_bts_1_5_GGIR	-0.166924	-0.173859	-0.153437	-0.24554	-0.136487	-0.198891	-0.168312	-0.267049	-0.197413	-0.24176	-0.194906	-0.271241	-0.163366
Nbouts_day_IN_bts_30_GGIR	0.0694543	0.0669615	0.0685004	0.12291	0.0548342	0.106454	0.0849283	0.116149	0.118452	0.12018	0.0930334	0.13156	0.0981492
Nbouts_day_IN_bts_20_30_GGIR	-0.0337478	-0.0397784	-0.0279815	-0.0254774	0.00491274	-0.0187242	-0.0112513	-0.0304583	-0.0343609	-0.0243425	-0.0118681	-0.020003	-0.0417877
Nbouts_day_IN_bts_10_20_GGIR	-0.0802897	-0.0820342	-0.0754431	-0.107366	-0.0744857	-0.0992709	-0.0992769	-0.100397	-0.0941869	-0.0793462	-0.0773282	-0.105177	-0.0764951
Nbouts_day_LIG_bts_10_GGIR	-0.0351761	-0.0279727	-0.040025	-0.0280466	-0.00419659	-0.0382178	-0.0317683	-0.0322518	-0.0244741	-0.0246511	-0.0180127	-0.0357374	-0.0227969
Nbouts_day_LIG_bts_5_10_GGIR	-0.0339883	-0.0294355	-0.0361395	-0.0502098	-0.0221781	-0.0416945	-0.0355353	-0.0575016	-0.047331	-0.0449642	-0.041018	-0.0562849	-0.0370665
Nbouts_day_LIG_bts_1_5_GGIR	-0.0827177	-0.0784734	-0.0825673	-0.144478	-0.0859478	-0.123857	-0.10964	-0.166094	-0.115472	-0.126895	-0.120147	-0.147847	-0.0948773
Nblocks_spt_sleep_GGIR	0.048516	0.0476545	0.0474527	0.0506169	0.0399212	0.0468675	0.0378952	0.0645634	0.0390565	0.0364842	0.0348363	0.0588187	0.0168922
Nblocks_spt_wake_IN_GGIR	0.0728755	0.0728071	0.0699038	0.0997942	0.0737833	0.0877701	0.0773064	0.102292	0.0924745	0.0861532	0.0716933	0.101409	0.0634663
Nblocks_spt_wake_LIG_GGIR	0.0690072	0.0688545	0.0663527	0.0971263	0.0735593	0.0839238	0.0727936	0.0961991	0.0936013	0.0846519	0.0676828	0.0960204	0.0668247
Nblocks_spt_wake_MOD_GGIR	0.0547501	0.0503898	0.0562311	0.0777904	0.0635576	0.0726746	0.0578401	0.0745102	0.0743955	0.0684638	0.0458043	0.0744458	0.0561223
Nblocks_spt_wake_VIG_GGIR	0.00658725	0.00579577	0.00723466	0.0120346	0.0106577	0.0137464	0.00196014	0.0153834	0.0177855	0.0126689	0.00274277	0.0114596	0.00227162
Nblocks_day_IN_unbt_GGIR	-0.15604	-0.157638	-0.147498	-0.259297	-0.127362	-0.196714	-0.182772	-0.29201	-0.213181	-0.234741	-0.231423	-0.288816	-0.173769
Nblocks_day_LIG_unbt_GGIR	-0.173571	-0.17626	-0.163433	-0.279978	-0.141776	-0.212894	-0.197613	-0.3141	-0.227996	-0.256476	-0.247819	-0.312746	-0.185801
Nblocks_day_MOD_unbt_GGIR	-0.184288	-0.18721	-0.173513	-0.28465	-0.15718	-0.221517	-0.207645	-0.319113	-0.222467	-0.262596	-0.248644	-0.317829	-0.178489
Nblocks_day_VIG_unbt_GGIR	-0.144986	-0.146577	-0.137079	-0.200726	-0.120584	-0.15485	-0.130674	-0.21814	-0.150364	-0.208103	-0.163136	-0.230506	-0.12372
Nblocks_day_MVPA_bts_10_GGIR	-0.0932594	-0.100329	-0.0824295	-0.141838	-0.0638303	-0.131246	-0.0880569	-0.143962	-0.131053	-0.13258	-0.108671	-0.14282	-0.120339
Nblocks_day_MVPA_bts_5_10_GGIR	-0.0952807	-0.0962458	-0.0902569	-0.150863	-0.0810209	-0.122883	-0.0969699	-0.158079	-0.130656	-0.148588	-0.117468	-0.163772	-0.106359
Nblocks_day_MVPA_bts_1_5_GGIR	-0.167244	-0.174161	-0.153761	-0.245575	-0.136831	-0.199048	-0.168226	-0.26728	-0.197365	-0.241482	-0.19501	-0.271122	-0.163333
Nblocks_day_IN_bts_30_GGIR	0.0692907	0.0669174	0.0682408	0.122693	0.0544217	0.106138	0.0845177	0.115922	0.118509	0.119968	0.0929706	0.131519	0.0980834
Nblocks_day_IN_bts_20_30_GGIR	-0.0337074	-0.0398573	-0.0278415	-0.0254174	0.00503613	-0.018492	-0.0110933	-0.0303821	-0.0343138	-0.0243523	-0.0118965	-0.0199907	-0.0419197
Nblocks_day_IN_bts_10_20_GGIR	-0.0801989	-0.0819395	-0.075361	-0.107218	-0.0742752	-0.0989807	-0.0988213	-0.10022	-0.094079	-0.0791416	-0.0776131	-0.105137	-0.0765371
Nblocks_day_LIG_bts_10_GGIR	-0.0351761	-0.0279727	-0.040025	-0.0280466	-0.00419659	-0.0382178	-0.0317683	-0.0322518	-0.0244741	-0.0246511	-0.0180127	-0.0357374	-0.0227969
Nblocks_day_LIG_bts_5_10_GGIR	-0.0339883	-0.0294355	-0.0361395	-0.0502098	-0.0221781	-0.0416945	-0.0355353	-0.0575016	-0.047331	-0.0449642	-0.041018	-0.0562849	-0.0370665
Nblocks_day_LIG_bts_1_5_GGIR	-0.0827177	-0.0784734	-0.0825673	-0.144478	-0.0859478	-0.123857	-0.10964	-0.166094	-0.115472	-0.126895	-0.120147	-0.147847	-0.0948773
Nblocks_day_total_IN_GGIR	-0.148231	-0.151091	-0.139234	-0.238482	-0.114071	-0.178014	-0.169163	-0.273022	-0.197726	-0.210749	-0.214131	-0.265895	-0.160828
Nblocks_day_total_LIG_GGIR	-0.177992	-0.18185	-0.166815	-0.279848	-0.141182	-0.213979	-0.197791	-0.316176	-0.229285	-0.253489	-0.245931	-0.311291	-0.187683
Nblocks_day_total_MOD_GGIR	-0.203629	-0.209376	-0.189463	-0.303462	-0.172042	-0.244687	-0.219256	-0.334717	-0.240015	-0.281699	-0.257433	-0.334084	-0.194749
Nblocks_day_total_VIG_GGIR	-0.142875	-0.152261	-0.128065	-0.184359	-0.127056	-0.168281	-0.132455	-0.186492	-0.146651	-0.181039	-0.137312	-0.193995	-0.122717
guider_onset_GGIR	-0.0404806	-0.0414434	-0.037943	-0.0865356	-0.0922841	-0.0793601	-0.0828606	-0.0793179	-0.057387	-0.0675359	-0.0527813	-0.0748634	-0.0724762
guider_wakeup_GGIR	0.0150494	0.014111	0.0152527	-0.00390654	-0.013834	-0.0166558	-0.0196074	0.00936655	0.0157312	0.000477658	0.00456079	-0.00672671	-0.00741508
SptDuration_GGIR	0.0586181	0.0585305	0.0562333	0.0832459	0.0779008	0.0622064	0.0632952	0.0911464	0.0754928	0.0687738	0.057304	0.0675898	0.0648247
SleepDurationInSpt_GGIR	0.0463383	0.0468166	0.0438901	0.0665817	0.0639869	0.050745	0.0464849	0.0741536	0.0598622	0.0590155	0.0394334	0.0522226	0.0558847
guider_SptDuration_GGIR	0.0572313	0.0571594	0.0548983	0.083194	0.0783364	0.0626408	0.0629558	0.0897279	0.0747635	0.0689152	0.0577349	0.0683008	0.0651024
WASO_GGIR	0.0579649	0.0565724	0.0569392	0.0804908	0.0713328	0.0578017	0.071039	0.0851424	0.0742085	0.0569669	0.0705973	0.0697075	0.0530757
number_of_awakenings_GGIR	0.0527659	0.0517974	0.0507618	0.0519381	0.0633171	0.0480678	0.0480759	0.0617414	0.0412489	0.0355289	0.0220309	0.0431	0.0272351
duration_sib_wakinghours_GGIR	0.107732	0.11065	0.100281	0.190595	0.106687	0.15096	0.156389	0.205541	0.15885	0.166759	0.1544	0.198944	0.136774
SleepRegularityIndex_GGIR	-0.124812	-0.126137	-0.118374	-0.175439	-0.101483	-0.136656	-0.148606	-0.18765	-0.143553	-0.155809	-0.15454	-0.162059	-0.132175
duration_sib_wakinghours_atleast15min_GGIR	0.0759034	0.076841	0.0714745	0.157741	0.0808286	0.123071	0.13065	0.173954	0.133363	0.141578	0.12255	0.166172	0.114983
number_sib_sleepperiod_GGIR	0.0527659	0.0517974	0.0507618	0.0519381	0.0633171	0.0480678	0.0480759	0.0617414	0.0412489	0.0355289	0.0220309	0.0431	0.0272351
number_sib_wakinghours_GGIR	0.117239	0.1204	0.109243	0.174939	0.104593	0.137989	0.140172	0.185204	0.144767	0.150374	0.149406	0.182103	0.12134
L5	-0.0157047	-0.0144551	-0.0160544	-0.00281897	0.00823898	0.00169454	-0.000754991	-0.0184734	-0.00443534	0.00556029	0.00142363	-0.0161822	0.00721289
M10	-0.217202	-0.223254	-0.202424	-0.317408	-0.181548	-0.26994	-0.227769	-0.341955	-0.26276	-0.295002	-0.253444	-0.336865	-0.220905
M10_time	0.0177146	0.0239344	0.0110136	0.0363441	-0.0301215	0.0270492	0.0021875	0.0645126	0.0313077	0.027646	0.0386622	0.0577613	0.0373245
L5_time	0.0108154	0.00932905	0.0122098	-0.0173437	-0.0349131	-0.0223994	-0.0384622	-0.00131735	0.00316238	-0.0219126	-0.0113255	0.00421049	-0.0152694
RA	-0.227511	-0.229535	-0.215527	-0.349995	-0.201044	-0.291908	-0.250166	-0.377609	-0.280326	-0.310033	-0.300753	-0.358691	-0.262427
IS1	-0.0761225	-0.0709045	-0.0775091	-0.131833	-0.0553288	-0.114874	-0.0681068	-0.14906	-0.103534	-0.131013	-0.117962	-0.153162	-0.099631
IS2	-0.081725	-0.0792012	-0.0809732	-0.146211	-0.0647841	-0.124804	-0.0813107	-0.16179	-0.11792	-0.14734	-0.124926	-0.169293	-0.110341
IV1	0.0420718	0.0430727	0.0381905	0.135899	0.0665503	0.103531	0.107104	0.147486	0.111707	0.129173	0.10529	0.146156	0.107407
IV2	0.158919	0.165245	0.146636	0.240996	0.13818	0.212452	0.160618	0.250625	0.196798	0.197303	0.222683	0.246771	0.191775
IV3	-0.0321048	-0.0401324	-0.0246642	0.0151952	-0.0139799	0.00677458	0.00824276	0.0259956	0.0135074	0.0311089	0.00288094	0.0333559	0.00927757
IV_ratio	-0.0649377	-0.0691518	-0.0602117	-0.0408768	-0.042018	-0.0534422	-0.0218817	-0.0319212	-0.0355151	-0.026443	-0.0337222	-0.0311953	-0.0355314
hrly_movement_5thperc	-0.00162916	-0.012056	0.00743378	0.0346729	0.0431039	0.0466613	0.0403186	0.0180417	0.0284567	0.0270619	0.0170701	0.0198542	0.0321443
hrly_movement_25thperc	-0.049319	-0.060117	-0.0378731	-0.0323347	0.00347249	-0.0191402	-0.00985383	-0.0476142	-0.0348671	-0.0312631	-0.0408586	-0.0429963	-0.00881534
hrly_movement_50thperc	-0.169396	-0.174454	-0.157687	-0.248646	-0.144047	-0.197485	-0.19418	-0.268747	-0.205736	-0.223905	-0.203568	-0.266746	-0.16495
hrly_movement_75thperc	-0.197845	-0.201895	-0.185322	-0.296358	-0.16365	-0.246526	-0.215722	-0.325447	-0.245541	-0.277761	-0.233839	-0.320704	-0.198837
hrly_movement_95thperc	-0.198299	-0.204957	-0.183625	-0.280083	-0.159574	-0.241984	-0.194973	-0.299737	-0.229032	-0.256764	-0.231762	-0.293588	-0.203057
movement_5thperc	-0.00676302	-0.0253734	0.00960192	0.0325887	0.042645	0.0197363	0.0424337	0.0161125	0.034597	0.0448007	-0.00303791	0.0116282	0.0365045
movement_25thperc	-0.043205	-0.0523179	-0.0334382	-0.0143386	-0.00104062	0.00411841	-0.00175015	-0.0211626	-0.0197471	-0.0185583	-0.0159281	-0.0265296	-0.0016192
movement_50thperc	-0.160343	-0.166517	-0.148255	-0.228386	-0.127533	-0.178591	-0.170971	-0.250536	-0.191919	-0.211888	-0.186627	-0.243548	-0.153645
movement_75thperc	-0.191297	-0.194313	-0.180083	-0.288898	-0.155421	-0.235086	-0.208755	-0.317393	-0.241782	-0.269634	-0.23244	-0.31751	-0.193944
movement_95thperc	-0.216786	-0.225328	-0.199664	-0.300658	-0.1772	-0.26129	-0.213678	-0.320712	-0.248182	-0.275917	-0.24151	-0.310684	-0.216161
TKEO_movement	-0.123349	-0.129275	-0.112856	-0.163081	-0.109821	-0.145049	-0.128154	-0.168574	-0.131396	-0.154881	-0.120531	-0.165584	-0.112178
RMSSD_movement	-0.194598	-0.200906	-0.180485	-0.265176	-0.160528	-0.222276	-0.200063	-0.28431	-0.207764	-0.251468	-0.212381	-0.277481	-0.17894
mean_movement	-0.218845	-0.225783	-0.203234	-0.316283	-0.179435	-0.264273	-0.228891	-0.342722	-0.262752	-0.292849	-0.254042	-0.337675	-0.217586
SPT_duration	0.0615978	0.0601547	0.0592851	0.0749865	0.0633338	0.0628103	0.0461535	0.0866249	0.0471934	0.0714814	0.05968	0.0701848	0.0559452
sleepinSPT_duration	0.057707	0.0560337	0.0557267	0.071338	0.0618001	0.0598886	0.0439979	0.0825675	0.043505	0.0696788	0.0556299	0.0649144	0.0536698
sleep_efficiency	-0.043004	-0.0446088	-0.0397844	-0.0440021	-0.0252249	-0.0326458	-0.0237787	-0.0516356	-0.0424869	-0.0306797	-0.0430082	-0.0536462	-0.0297563
lowvar_dur	-0.0116722	-0.0182167	-0.00529892	0.0208377	0.00795877	0.0123295	0.0179388	0.0178447	0.0238068	0.0274744	0.00215558	0.0147826	0.0230745
lowvar_dur_joined	0.0154158	0.0106429	0.0190854	0.04849	0.0246647	0.0243973	0.0424809	0.060664	0.0416937	0.040873	0.0195022	0.0518498	0.0551495
lowvar_inSPT_perc	-0.0400016	-0.0440768	-0.0342277	-0.0199303	-0.0245159	-0.0191969	-0.0159971	-0.0289959	-0.00690084	-0.0105146	-0.0312544	-0.0229157	0.000633786
number_lowvar_bouts	-0.00722474	-0.0147469	-2.76024e-05	0.0194957	0.012154	0.00592501	0.0162005	0.022375	0.0145564	0.0234529	-0.00490736	0.0191451	0.0245215
WASO_mean_mins	0.04856	0.0501768	0.0450663	0.0600796	0.040799	0.0506861	0.0404105	0.0683626	0.0536222	0.041942	0.0552548	0.0652662	0.0383756
WASO_total_mins	0.0468151	0.0481503	0.0436526	0.0488556	0.0295009	0.0398354	0.0293644	0.0551595	0.0412166	0.0338718	0.0474797	0.059677	0.0330146
sleep_activity_mean	0.0193532	0.017099	0.020835	0.0279561	0.0176521	0.0205798	0.0138699	0.0462065	0.0141616	0.0222085	0.0361109	0.0358878	0.0036543
sleep_activity_sd	0.00716263	0.00439743	0.0102655	0.0202586	0.0125957	0.0173674	0.0103644	0.0399556	0.0098746	0.0199019	0.0200611	0.0185949	0.00479923
sleep_activity_TKEO	0.00112183	-0.000978746	0.00362101	0.0101309	0.0101027	0.00233453	0.0084512	0.0274188	0.00473886	0.00854677	0.0101825	0.00657968	-0.00186644
sleep_activity_RMSSD	0.0147803	0.0109233	0.0184638	0.0236907	0.0216832	0.0186834	0.0143306	0.04035	0.0154508	0.016563	0.0196988	0.0191903	0.0142297
wake_activity_mean	-0.218993	-0.222634	-0.206241	-0.325923	-0.187095	-0.272579	-0.240594	-0.352436	-0.275909	-0.296638	-0.255957	-0.342144	-0.224946
wake_activity_sd	-0.19609	-0.203934	-0.181097	-0.270943	-0.171639	-0.242504	-0.201009	-0.282759	-0.220687	-0.246051	-0.21089	-0.275133	-0.189793
wake_activity_TKEO	-0.120923	-0.125558	-0.111628	-0.163572	-0.111202	-0.145315	-0.131492	-0.169306	-0.134322	-0.153705	-0.117587	-0.16398	-0.110387
wake_activity_RMSSD	-0.19183	-0.196329	-0.179422	-0.268679	-0.165222	-0.224091	-0.206429	-0.288192	-0.21539	-0.250648	-0.212189	-0.277011	-0.178206
wake_actrange_TKEO	-0.108103	-0.112736	-0.0997348	-0.12679	-0.0946122	-0.115781	-0.108682	-0.130379	-0.0976731	-0.121991	-0.0869757	-0.123646	-0.079873
wake_actrange_TKEOratio	-0.132439	-0.13141	-0.1281	-0.173651	-0.110825	-0.136017	-0.128438	-0.196591	-0.121513	-0.15824	-0.155244	-0.173465	-0.117305
wake_actrange_RMSSD	-0.163287	-0.169233	-0.151404	-0.209113	-0.141392	-0.179283	-0.163896	-0.217598	-0.163176	-0.197941	-0.161427	-0.208066	-0.138197
wake_actrange_RMSSDratio	-0.134485	-0.132849	-0.130745	-0.172306	-0.110998	-0.136222	-0.127468	-0.194663	-0.124787	-0.158754	-0.151464	-0.170366	-0.111083
MDA	0.0217092	0.0198123	0.0227569	0.0315881	0.0196129	0.0211892	0.0124453	0.0509757	0.0155249	0.0269977	0.0441395	0.0406009	0.0045698
MNA	0.026754	0.0234399	0.0287749	0.0340347	0.028712	0.022562	0.020233	0.0527337	0.0202201	0.0251935	0.0387352	0.0401566	0.00748333
TD_cov	-0.0569964	-0.0608699	-0.0509808	-0.0624091	-0.0551183	-0.0515598	-0.0612558	-0.0631401	-0.0321677	-0.0713249	-0.0458124	-0.0593244	-0.0280493
MA	-0.208812	-0.213046	-0.196044	-0.312493	-0.177474	-0.26147	-0.232567	-0.336978	-0.267002	-0.284318	-0.243971	-0.328318	-0.215659
diurnal_skew	0.0146887	0.0111286	0.0169782	0.00934962	0.0156238	0.0209575	0.00976787	0.0169582	0.00280994	0.00974744	-0.00254233	-0.000663034	0.00636861
NA_percent	0.045592	0.0503653	0.0395436	0.0929435	0.0500188	0.0790459	0.0624733	0.0961049	0.0593348	0.0827935	0.0938996	0.0958029	0.07819
sleep_perc_24hr	0.0651918	0.062418	0.0638002	0.0825066	0.0683053	0.0648443	0.046724	0.092268	0.0521942	0.0783249	0.0699639	0.0784932	0.0668407
wake_movement_5perc	-0.0969255	-0.097667	-0.0925474	-0.130368	-0.0674876	-0.101678	-0.117847	-0.136826	-0.124883	-0.115977	-0.0812424	-0.126273	-0.103502
wake_movement_25perc	-0.159581	-0.160814	-0.151348	-0.251815	-0.145057	-0.198041	-0.201233	-0.270757	-0.222936	-0.226168	-0.191959	-0.259601	-0.177715
wake_movement_50perc	-0.190558	-0.190237	-0.182317	-0.292251	-0.160708	-0.233799	-0.219384	-0.320889	-0.249345	-0.266939	-0.232575	-0.313788	-0.19695
wake_movement_75perc	-0.193785	-0.196135	-0.183029	-0.296305	-0.160873	-0.244235	-0.210301	-0.326081	-0.253576	-0.272758	-0.232353	-0.317282	-0.204023
wake_movement_95perc	-0.211505	-0.218722	-0.195859	-0.288854	-0.172326	-0.254524	-0.205916	-0.305538	-0.238311	-0.259571	-0.236904	-0.296151	-0.203898
longsleep_activity	0.0196899	0.0173879	0.0211977	0.0271861	0.0165171	0.0199186	0.0129629	0.0456638	0.0138829	0.0218457	0.0353594	0.0350915	0.00325049
longsleep_5perc	0.0560415	0.0504598	0.0579563	0.0502127	0.0507591	0.0272812	0.0354073	0.0512326	0.0264937	0.048449	0.0380873	0.0677782	0.0257524
longsleep_25perc	0.0429906	0.0390661	0.0442244	0.0341653	0.027151	0.0261652	0.0246419	0.0367539	0.0102927	0.0293373	0.0435877	0.0460385	0.00830744
longsleep_50perc	0.0375577	0.0376533	0.0357724	0.0324475	0.0217434	0.0258559	0.0203982	0.0331069	0.00867397	0.0249543	0.0495832	0.0466242	0.0123396
longsleep_TKEO	0.00274161	0.000415977	0.00536351	0.00886385	0.00760377	0.00129098	0.00678259	0.026813	0.00450084	0.00846286	0.00883277	0.00514219	-0.00264736
sleep_zenith_temp	0.00555253	-0.000399094	0.0104927	0.0155658	0.0342906	0.0160718	0.017468	-0.011402	0.022979	0.0242266	-0.00977289	-0.00161839	0.0276683
sleep_zenith_time	0.0138196	0.0132545	0.0144255	0.00970834	0.0252635	0.0241065	0.0253646	0.00788038	0.00494452	0.00925506	-0.00343664	0.00206196	-0.00647425
sleep_nadir_temp	0.0417019	0.0350354	0.0453216	0.0415981	0.0571163	0.0427041	0.0715084	0.0204001	0.0315899	0.0246329	0.0238187	0.0225094	0.0239952
sleep_nadir_time	-0.00904948	-0.00420541	-0.0116169	-0.0191354	-0.000676987	-0.00818013	-0.0106274	-0.0305751	-0.0117489	-0.0292482	-0.0132054	-0.0278452	-0.0109593
sleep_temp_range	-0.0357298	-0.0327779	-0.036408	-0.0301883	-0.0344184	-0.0309404	-0.0569503	-0.0251654	-0.0168521	-0.00970649	-0.0274608	-0.0218027	-0.00724275
temp.sd	-0.0600463	-0.0581303	-0.0588263	-0.0513409	-0.0478841	-0.0391929	-0.0594686	-0.0588661	-0.0229862	-0.0334689	-0.0579562	-0.0484144	-0.0191466
temp.mean	0.0102374	0.00436515	0.0149621	0.0150582	0.048543	0.0239705	0.0267213	-0.010276	0.0125185	0.0135309	-0.0046302	-0.00834863	0.0115119
temp.max.hrsafteronset	0.0507027	0.0510859	0.0475601	0.050206	0.0288746	0.0264899	0.0242512	0.0515884	0.0455614	0.0468357	0.0468762	0.0549002	0.0436172
temp.max.hrsbeforewake	0.00123975	0.00262895	0.000576798	0.0213931	0.0394595	0.0255507	0.0283677	0.0220119	0.0185923	0.0121766	0.00871404	0.00524464	0.0103518
temp.min.hrsbeforewake	0.0153594	0.0192558	0.00984663	0.0141325	0.00724543	0.00861925	0.00626588	0.00191132	0.0171345	0.0164281	0.0113363	0.0074724	0.0249124
temp.maxwholeday	-0.0247087	-0.0259519	-0.0237064	-0.0331689	-0.00717589	-0.0184865	-0.0221187	-0.0576046	-0.0339993	-0.0253836	-0.024335	-0.0440901	-0.0135415
temp.minwholeday	-0.0109328	-0.0061206	-0.0151173	0.0165368	-0.0246205	0.0116452	-0.00944174	0.0176939	0.0238401	0.0122611	0.0252375	0.0246805	0.0348174
temp.minmaxdiff	-0.0266702	-0.0211962	-0.0300013	-0.0182125	-0.0226575	-0.0160816	-0.0319944	-0.0238123	0.00537967	-0.00947129	-0.0221766	-0.0191581	-0.00102374
temp.iqr	-0.0366987	-0.0352055	-0.0361513	-0.0248605	-0.0436756	-0.0274991	-0.0352148	-0.0224533	-0.00605737	-0.0125704	-0.0195991	-0.0248795	0.0028948
temp.day.entropy	0.0496763	0.0512494	0.0458233	0.0630224	0.0270199	0.0543581	0.0634474	0.0783442	0.034409	0.0532146	0.0543963	0.0742952	0.0318948
temp.night.entropy	-0.0181154	-0.0231866	-0.0131649	-0.022791	-0.00855529	-0.0121681	0.000726156	-0.0259938	-0.0437074	-0.0198184	-0.015448	-0.0136468	-0.0251986
temp.mrod	0.00724484	0.0116267	0.00363526	-0.0105782	-0.0318849	-0.0144942	-0.0320334	0.00568669	0.000350737	-0.0147665	0.0164255	-0.00858748	-0.00401131
temp.mroi	0.0280622	0.0274665	0.0273485	-0.00901522	-0.00801327	-0.00694553	-0.0101831	0.00100674	-0.00221678	-0.0278865	0.00566022	-0.00895573	-0.0073405
sleep.wake.diff	-0.0927174	-0.0927206	-0.0887319	-0.106374	-0.0530405	-0.083835	-0.0925811	-0.121304	-0.0864089	-0.0894302	-0.0979121	-0.116704	-0.0628472
phi	0.0258963	0.0328541	0.0187877	0.050338	0.00746779	0.0253404	0.032343	0.0679092	0.0399713	0.0495203	0.0445817	0.0493592	0.0506092
mesor	-0.168615	-0.177035	-0.153929	-0.25051	-0.180387	-0.219322	-0.196617	-0.249759	-0.230501	-0.208061	-0.189968	-0.236061	-0.185814
amp	-0.179541	-0.188529	-0.164013	-0.284628	-0.157741	-0.248071	-0.201112	-0.309456	-0.237249	-0.268025	-0.230335	-0.299479	-0.195576
min_time	-0.0277525	-0.0340604	-0.0215184	-0.0666151	-0.0695796	-0.0532021	-0.0778914	-0.0527025	-0.0430469	-0.0624315	-0.0506444	-0.0447863	-0.0556506
mintime_diff	-0.0258678	-0.0325458	-0.0195537	-0.085594	-0.0742271	-0.0691657	-0.0859009	-0.0692808	-0.0679409	-0.0794717	-0.0597571	-0.0671751	-0.0781621
mesor_diff	-0.163836	-0.1727	-0.149019	-0.248957	-0.179801	-0.218336	-0.195219	-0.247461	-0.230486	-0.207146	-0.186198	-0.23425	-0.18582
phi_diff	0.0267684	0.0336042	0.0196684	0.0431986	0.0063819	0.0194342	0.0298276	0.0614256	0.0302979	0.0431325	0.0412137	0.0406181	0.0419543
amp_diff	-0.150254	-0.16249	-0.133169	-0.233401	-0.150393	-0.212298	-0.177166	-0.241728	-0.208616	-0.201856	-0.184247	-0.224297	-0.169644
sleep_onset_hrs	-0.0516236	-0.0508187	-0.0498182	-0.0766065	-0.0953092	-0.0682798	-0.078841	-0.0661728	-0.0358182	-0.0620402	-0.0579	-0.0661053	-0.051522
sleep_offset_hrs	0.0222064	0.0204659	0.0219432	0.0175247	-0.0179028	0.0072871	-0.0239811	0.039125	0.0230019	0.0267453	0.0219518	0.0225607	0.0247375
lowvar_onset_hrs	-0.0134643	-0.00887285	-0.0167473	-0.0703247	-0.0552099	-0.04892	-0.0630231	-0.0832562	-0.0580562	-0.0523473	-0.0377591	-0.0739166	-0.0506663
lowvar_offset_hrs	0.00990434	0.0134881	0.00667506	-0.0212069	-0.0331849	-0.0269356	-0.0227382	-0.0216973	-0.00977073	-0.00933606	-0.0112249	-0.023482	0.00459173

## Sheet: P-values
rn	pain_total	pain_avg	pain_worst	bfi_total	fatigue_now	fatigue_24hr	fatigue_worst	fatigue_activity	fatigue_mood	fatigue_enjoyment	fatigue_walking	fatigue_work	fatigue_relations
sleeponset_GGIR	0.0263531	0.0163449	0.04716	0.000199606	8.21448e-07	0.00038559	9.17983e-06	0.00389443	0.0492217	0.00043551	0.0301407	0.00631469	0.0269804
wakeup_GGIR	0.0346759	0.0329769	0.0429402	0.565091	0.00514985	0.504157	0.0678071	0.00608801	0.0204803	0.867295	0.085461	0.0815709	0.838812
dur_spt_sleep_min_GGIR	0.0492957	0.0337889	0.0771878	0.041993	0.919967	0.12513	0.605419	0.00103205	0.0545641	0.0725115	0.0997483	0.00364035	0.430771
dur_spt_wake_IN_min_GGIR	4.25874e-05	1.95663e-05	0.000158265	1.46016e-06	0.000693301	2.60296e-05	0.000349689	7.52015e-08	7.04861e-06	0.000486721	3.21034e-05	3.85777e-06	0.00122349
dur_spt_wake_LIG_min_GGIR	4.87436e-05	3.08897e-05	0.000140822	8.85595e-09	9.90406e-06	7.32398e-07	4.18583e-05	1.94437e-08	6.27793e-08	2.38189e-07	3.54959e-05	9.81241e-09	6.24984e-05
dur_spt_wake_MOD_min_GGIR	0.00971748	0.0135379	0.00962124	0.000263913	0.00248346	0.0026108	0.0183109	0.000508291	0.000120948	0.00044048	0.0513704	0.000342143	0.00578914
dur_spt_wake_VIG_min_GGIR	0.96824	0.975045	0.968802	0.93107	0.954751	0.931768	0.596164	0.618663	0.888125	0.960245	0.797418	0.7353	0.981212
dur_day_IN_unbt_min_GGIR	1.14605e-21	4.60265e-22	1.6766e-19	1.07469e-55	8.20293e-13	1.45445e-31	1.30862e-27	1.80314e-70	2.58536e-41	5.79481e-44	7.23052e-44	3.51235e-67	5.78294e-29
dur_day_LIG_unbt_min_GGIR	1.67265e-29	3.23139e-30	1.69538e-26	1.01491e-76	5.91291e-20	2.71007e-44	3.51909e-38	2.61431e-98	3.43357e-51	2.91792e-64	9.30992e-61	3.83939e-97	5.15851e-34
dur_day_MOD_unbt_min_GGIR	3.19301e-37	1.42514e-38	5.53551e-33	7.06324e-84	3.76893e-26	5.14093e-51	2.91342e-44	9.88834e-107	9.70338e-52	2.353e-73	1.19889e-62	9.31859e-106	8.21084e-33
dur_day_VIG_unbt_min_GGIR	2.37231e-20	6.80605e-21	3.08095e-18	1.299e-38	3.80452e-15	1.52297e-23	2.85165e-17	8.09335e-45	6.79899e-22	3.40356e-42	4.06729e-25	8.92596e-51	1.64535e-16
dur_day_MVPA_bts_10_min_GGIR	1.82361e-12	3.26489e-14	4.05024e-10	2.54759e-25	2.09148e-07	4.44698e-21	1.19638e-10	1.0734e-26	1.82299e-22	1.20418e-22	2.39327e-15	2.54574e-24	7.49881e-19
dur_day_MVPA_bts_5_10_min_GGIR	4.74127e-11	1.51377e-11	7.2243e-10	8.90328e-26	1.49189e-08	1.67105e-18	1.28313e-11	5.31649e-28	5.43539e-20	1.90051e-24	3.21495e-15	5.53832e-30	1.41823e-14
dur_day_MVPA_bts_1_5_min_GGIR	2.02165e-30	5.47307e-33	7.72868e-26	8.15963e-64	1.64324e-20	8.21153e-43	2.03262e-30	6.04144e-76	2.14362e-41	2.00971e-61	3.74576e-40	2.90558e-78	4.43489e-29
dur_day_IN_bts_30_min_GGIR	2.81781e-25	1.04525e-25	7.8643e-23	2.05794e-63	9.74925e-19	3.01377e-41	9.7089e-37	7.21101e-72	5.15002e-46	1.3883e-53	1.34653e-41	8.28102e-69	8.91103e-36
dur_day_IN_bts_20_30_min_GGIR	0.00400126	0.00183551	0.00881711	0.018854	0.707474	0.0974696	0.171329	0.0218968	0.0051048	0.0149153	0.285743	0.0688668	0.000273414
dur_day_IN_bts_10_20_min_GGIR	1.49027e-07	5.76379e-08	9.00392e-07	1.49281e-12	8.9852e-07	6.07482e-11	1.51235e-10	3.92403e-11	5.03365e-10	1.59748e-07	3.17568e-07	2.71202e-11	7.78481e-08
dur_day_LIG_bts_10_min_GGIR	0.0499009	0.160196	0.0172792	0.154497	0.439634	0.0402803	0.0319453	0.1844	0.118287	0.308692	0.353644	0.0809147	0.37681
dur_day_LIG_bts_5_10_min_GGIR	0.00815164	0.0208738	0.00497427	0.000193133	0.154026	0.00104278	0.00342842	3.53287e-05	0.000116512	0.000430511	0.00604725	0.000211847	0.0024701
dur_day_LIG_bts_1_5_min_GGIR	9.25283e-08	3.38805e-07	1.13983e-07	2.78846e-22	1.33061e-08	4.61397e-17	2.1827e-13	8.27827e-29	4.5693e-15	7.21052e-18	3.82498e-15	1.3437e-23	1.15196e-10
dur_day_total_IN_min_GGIR	3.05172e-10	3.49593e-10	1.86385e-09	7.49149e-28	9.97831e-11	6.79714e-20	1.27577e-18	3.80884e-30	5.35379e-19	8.69203e-26	2.17571e-17	4.98868e-29	2.72188e-15
dur_day_total_LIG_min_GGIR	4.9761e-27	3.73576e-27	8.8989e-25	2.44345e-67	4.85297e-18	1.1919e-41	2.05756e-35	6.27251e-87	3.45868e-46	1.82324e-54	4.34435e-51	1.23564e-82	1.28337e-30
dur_day_total_MOD_min_GGIR	1.40289e-42	1.60371e-45	1.4271e-36	8.59495e-95	5.28705e-27	3.00321e-63	3.46036e-43	9.50356e-114	8.85428e-66	1.37016e-85	1.56157e-63	1.35163e-111	1.14267e-46
dur_day_total_VIG_min_GGIR	2.44496e-11	1.80646e-13	5.62854e-09	2.47542e-19	3.73991e-13	7.32249e-19	9.47001e-14	2.43351e-18	5.15782e-14	4.51049e-17	6.31231e-09	5.67005e-18	8.61391e-10
dur_day_min_GGIR	0.000415011	0.000153785	0.00144446	3.41944e-05	0.144051	0.00233944	0.080345	1.289e-07	0.000304637	0.000510137	3.70712e-05	1.58606e-07	0.015287
dur_spt_min_GGIR	0.000300974	0.000127834	0.000971508	5.22541e-05	0.0974566	0.000956423	0.0369899	6.64428e-08	0.000141824	0.00106542	0.000840402	1.956e-06	0.0278274
N_atleast5minwakenight_GGIR	0.00946566	0.00738926	0.0149126	6.66238e-05	0.000139249	0.00144614	0.00737835	9.09755e-06	0.00100171	0.00313568	0.000104981	0.000194383	0.0204029
sleep_efficiency_GGIR	0.0167815	0.00662283	0.0434307	0.00120728	0.0156574	0.00159341	0.0266009	0.00598799	0.00222859	0.00577979	0.00444579	0.00276945	0.00862264
ACC_spt_sleep_mg_GGIR	0.00347109	0.00408127	0.0042548	0.00458141	0.0579083	0.00149358	0.00810698	0.00927917	0.0217583	0.0379741	0.00696579	0.00356801	0.199377
ACC_spt_wake_IN_mg_GGIR	0.00595237	0.00513958	0.00954241	0.000656153	0.120467	0.000145838	0.00712883	0.000340342	0.00688839	0.00289021	0.00170051	0.000440252	0.064937
ACC_spt_wake_LIG_mg_GGIR	0.617376	0.44055	0.816358	0.112286	0.182646	0.091557	0.188728	0.14451	0.635339	0.0230792	0.0361476	0.402253	0.562961
ACC_spt_wake_MOD_mg_GGIR	0.0294299	0.0111484	0.0781152	0.00128969	0.00360427	0.00171491	0.00082888	0.00222977	0.147406	0.00832006	0.000776365	0.00136979	0.263367
ACC_spt_wake_VIG_mg_GGIR	0.569794	0.546312	0.622321	0.694212	0.424103	0.583321	0.66295	0.890723	0.450019	0.291636	0.417854	0.807181	0.641947
ACC_day_IN_unbt_mg_GGIR	0.149535	0.0636928	0.298888	0.0126944	0.929332	0.0508846	0.365475	0.000696934	0.0737887	0.0122085	0.0012604	0.000217803	0.185769
ACC_day_LIG_unbt_mg_GGIR	0.000926088	0.000211045	0.00481964	8.03064e-05	0.000159696	0.00437621	0.000339193	0.000227063	0.0187772	0.0012233	0.000891133	0.000138778	0.000978969
ACC_day_MOD_unbt_mg_GGIR	1.61982e-06	9.0685e-07	7.6691e-06	1.44985e-07	3.54456e-05	3.26098e-06	5.5744e-06	4.96198e-07	0.00069896	2.62399e-06	4.77906e-06	1.14108e-07	0.000561762
ACC_day_VIG_unbt_mg_GGIR	2.48672e-09	7.77447e-10	2.5683e-08	2.20066e-14	4.93908e-05	2.29356e-08	2.65498e-08	5.43044e-19	3.48426e-07	5.07629e-11	1.04517e-13	4.07086e-16	1.43218e-09
ACC_day_MVPA_bts_10_mg_GGIR	5.59428e-14	6.23688e-16	1.81424e-11	2.30179e-26	1.98784e-11	5.13029e-21	8.92992e-15	6.82853e-26	3.08881e-17	1.31869e-21	4.23531e-19	2.24319e-26	1.72395e-15
ACC_day_MVPA_bts_5_10_mg_GGIR	9.99115e-14	8.01353e-14	1.16822e-12	9.81521e-30	1.13277e-10	5.61719e-23	4.26734e-15	3.25589e-37	4.17077e-18	1.02378e-25	1.39109e-19	5.09448e-32	9.42805e-15
ACC_day_MVPA_bts_1_5_mg_GGIR	1.38627e-12	2.8424e-12	7.99152e-12	3.88881e-17	1.67551e-07	8.75019e-12	7.32963e-10	2.6179e-19	1.61967e-07	8.42756e-15	1.07748e-14	1.21399e-20	1.82378e-09
ACC_day_IN_bts_30_mg_GGIR	2.76082e-05	3.99427e-06	0.000222627	1.03376e-14	5.38904e-06	5.36399e-08	7.8194e-12	1.42052e-18	6.71598e-10	7.77904e-12	2.78833e-09	1.87589e-14	4.3721e-09
ACC_day_IN_bts_20_30_mg_GGIR	6.7473e-05	8.60979e-05	0.00010075	8.07327e-06	0.0193279	0.00184599	0.000619863	1.07541e-06	0.000105446	0.000500402	0.0021421	3.85099e-07	0.000330258
ACC_day_IN_bts_10_20_mg_GGIR	1.87879e-07	1.76166e-07	6.23109e-07	7.13614e-08	0.00315696	2.62678e-05	3.66379e-06	7.39999e-11	0.000161268	0.000150061	4.80649e-07	3.012e-10	0.00135342
ACC_day_LIG_bts_10_mg_GGIR	0.237513	0.395422	0.143618	0.16809	0.733919	0.118612	0.114215	0.0925923	0.269711	0.334864	0.276044	0.0592688	0.343392
ACC_day_LIG_bts_5_10_mg_GGIR	0.0368845	0.0393251	0.0439575	4.66781e-05	0.159838	0.00473805	0.00657531	5.11827e-06	1.67105e-05	3.73787e-05	0.000753844	6.02636e-05	0.000503266
ACC_day_LIG_bts_1_5_mg_GGIR	2.67735e-05	1.95893e-05	7.61504e-05	3.08998e-09	3.2971e-05	3.00483e-06	4.00983e-05	6.02568e-12	0.000216129	9.84572e-06	4.82638e-07	8.33147e-10	1.64202e-07
ACC_day_total_IN_mg_GGIR	8.47573e-17	1.80868e-17	7.02235e-15	8.15935e-47	3.0006e-10	2.96196e-27	2.61833e-24	1.29053e-60	1.27754e-36	9.44809e-39	3.5908e-33	1.32257e-53	4.25241e-28
ACC_day_total_LIG_mg_GGIR	2.59891e-05	7.0969e-06	0.000171097	9.18387e-09	1.03592e-05	2.4241e-06	1.1706e-05	1.1311e-09	0.000316689	5.95978e-07	1.26185e-06	2.11834e-09	1.60755e-05
ACC_day_total_MOD_mg_GGIR	1.17211e-10	3.18032e-12	1.16589e-08	8.44605e-18	3.28249e-07	5.25346e-16	1.88944e-08	1.83152e-18	1.9408e-08	8.99647e-17	7.30854e-15	3.62369e-20	2.50561e-09
ACC_day_total_VIG_mg_GGIR	8.66631e-11	2.2151e-11	1.32024e-09	5.32795e-15	1.99506e-07	7.37127e-09	1.7365e-09	7.99224e-18	2.94966e-07	2.60831e-12	9.0723e-12	1.7907e-14	2.11153e-11
ACC_day_mg_GGIR	9.21754e-43	7.65448e-46	1.08166e-36	2.83165e-98	1.61548e-31	2.29318e-69	5.50369e-50	4.36698e-115	4.17548e-68	2.86451e-87	1.02684e-60	1.76406e-109	4.13195e-51
ACC_spt_mg_GGIR	0.00349443	0.0045782	0.00395794	1.11066e-05	0.00253587	1.50642e-05	0.00363604	6.23583e-05	4.93024e-05	5.95832e-05	0.00012292	3.3233e-05	0.0014105
ACC_spt_mg_median_GGIR	0.0135913	0.00673263	0.0314339	0.000876239	0.0246453	7.00878e-05	0.0145935	0.00286536	0.00656652	0.014956	0.000244393	0.000849798	0.125831
ACC_spt_mg_stdev_GGIR	0.381787	0.530027	0.2882	0.141845	0.159477	0.213937	0.497908	0.130831	0.0745764	0.0857706	0.777272	0.269779	0.105584
ACC_day_spt_mg_GGIR	1.47058e-36	3.44715e-40	9.66313e-31	4.3642e-88	1.51732e-30	4.54445e-64	1.45234e-47	2.45664e-100	1.35547e-61	3.73361e-77	6.84773e-56	3.02583e-95	3.86017e-42
quantile_mostactive60min_mg_GGIR	8.72752e-42	1.17828e-46	1.70177e-34	7.92301e-90	5.76909e-31	2.73073e-65	2.17493e-44	4.16574e-105	1.24623e-59	9.28836e-78	1.56133e-58	2.71405e-99	6.27596e-45
quantile_mostactive30min_mg_GGIR	9.23185e-37	9.28659e-42	6.18881e-30	1.25309e-76	2.1925e-29	2.56217e-59	8.4005e-40	5.69875e-85	2.25202e-48	3.95445e-65	7.27494e-52	4.94977e-84	2.18326e-37
L5VALUE_GGIR	0.00110053	0.000752651	0.00270269	3.18908e-07	3.16339e-08	8.45302e-12	3.8557e-09	8.88967e-05	0.00156485	9.27361e-05	0.000678315	8.12116e-05	0.00240395
M5VALUE_GGIR	8.62691e-29	7.56146e-32	4.75576e-24	1.56065e-72	1.90155e-22	6.15686e-53	4.44448e-33	7.23743e-84	8.10332e-50	1.72872e-65	2.50941e-48	1.38475e-82	1.72198e-39
M5_mean_peakLUX_GGIR	0.680076	0.578411	0.868336	2.51665e-08	0.0646553	0.000104024	0.00838527	7.90111e-13	9.75787e-06	2.522e-09	0.000181713	3.46841e-15	3.17564e-05
M5_max_peakLUX_GGIR	0.486523	0.5264	0.536229	1.48285e-07	0.0255536	0.000226915	0.00469572	6.86358e-12	1.27687e-05	2.58862e-08	0.000996748	1.42057e-11	0.0020933
L5TIME_num_GGIR	0.0664471	0.0682693	0.0860827	0.337081	0.369938	0.761912	0.452957	0.0443828	0.0460475	0.121957	0.357115	0.054255	0.916697
M5TIME_num_GGIR	0.538519	0.808898	0.343605	0.644729	0.0372532	0.580834	0.228496	0.674058	0.965445	0.277309	0.877106	0.324897	0.730713
Nbouts_day_MVPA_bts_10_GGIR	4.52256e-10	1.91843e-11	3.56004e-08	2.68346e-21	2.15474e-05	1.86192e-18	3.99026e-09	4.94768e-22	2.15783e-18	8.09628e-19	3.99691e-13	1.08146e-21	1.00306e-15
Nbouts_day_MVPA_bts_5_10_GGIR	1.78404e-10	1.16974e-10	1.48086e-09	6.14521e-24	6.04853e-08	2.24009e-16	1.03328e-10	3.22133e-26	1.9999e-18	2.40297e-23	4.78058e-15	5.23373e-28	1.0783e-12
Nbouts_day_MVPA_bts_1_5_GGIR	5.00803e-29	1.9789e-31	9.80632e-25	1.10871e-61	7.00405e-20	8.76509e-41	1.62511e-29	3.01612e-73	3.41113e-40	5.57329e-60	3.26654e-39	1.25651e-75	6.72967e-28
Nbouts_day_IN_bts_30_GGIR	3.73743e-06	8.09696e-06	5.05937e-06	2.41832e-16	0.000259576	1.1944e-12	1.49658e-08	8.72882e-15	2.52751e-15	9.86321e-16	5.41249e-10	1.41619e-18	5.7706e-11
Nbouts_day_IN_bts_20_30_GGIR	0.0247401	0.00807114	0.062629	0.0903755	0.743665	0.212608	0.453998	0.0426002	0.022149	0.105119	0.429481	0.182951	0.0053858
Nbouts_day_IN_bts_10_20_GGIR	8.83152e-08	4.49537e-08	5.00882e-07	8.31291e-13	6.87673e-07	3.49518e-11	3.5211e-11	2.10163e-11	3.31593e-10	1.2246e-07	2.53058e-07	2.20205e-12	3.4017e-07
Nbouts_day_LIG_bts_10_GGIR	0.0192563	0.062534	0.00772849	0.0622862	0.779988	0.0109345	0.0344627	0.0317885	0.103252	0.100782	0.230451	0.0173229	0.12907
Nbouts_day_LIG_bts_5_10_GGIR	0.0237312	0.0500036	0.0161748	0.000841159	0.139837	0.00549512	0.0180051	0.00012806	0.00162038	0.00274963	0.0063009	0.000176952	0.0135738
Nbouts_day_LIG_bts_1_5_GGIR	3.55643e-08	1.67683e-07	3.75205e-08	4.81014e-22	9.95651e-09	1.27314e-16	2.51153e-13	8.79446e-29	1.24019e-14	2.23844e-17	9.97155e-16	4.31065e-23	2.44816e-10
Nblocks_spt_sleep_GGIR	0.0012108	0.00146798	0.00154724	0.000742928	0.00772197	0.00176002	0.0114673	1.62746e-05	0.00915411	0.0149135	0.0200876	8.58979e-05	0.259746
Nblocks_spt_wake_IN_GGIR	1.14536e-06	1.1529e-06	3.06355e-06	2.68506e-11	8.29044e-07	4.46469e-09	2.4269e-07	7.89142e-12	6.34069e-10	8.53576e-09	1.6764e-06	1.17974e-11	2.25276e-05
Nblocks_spt_wake_LIG_GGIR	4.10488e-06	4.24754e-06	9.47048e-06	8.9381e-11	8.95104e-07	2.04684e-08	1.16781e-06	1.26669e-10	3.91508e-10	1.54202e-08	6.17109e-06	1.35777e-10	8.08179e-06
Nblocks_spt_wake_MOD_GGIR	0.000259428	0.000768933	0.000175321	2.118e-07	2.19697e-05	1.20905e-06	0.000113126	6.47347e-07	6.71587e-07	4.82598e-06	0.00223336	6.58116e-07	0.00017897
Nblocks_spt_wake_VIG_GGIR	0.660547	0.699015	0.62954	0.422827	0.477123	0.359147	0.895996	0.30485	0.235437	0.398051	0.854817	0.44456	0.879546
Nblocks_day_IN_unbt_GGIR	1.57241e-25	4.5693e-26	5.83177e-23	8.06363e-69	1.70685e-17	6.45712e-40	1.37247e-34	7.51802e-88	9.89827e-47	1.48037e-56	5.47456e-55	6.19106e-86	2.12582e-31
Nblocks_day_LIG_unbt_GGIR	2.7736e-31	2.85726e-32	6.94773e-28	2.16808e-80	2.42683e-21	1.31691e-46	2.95566e-40	4.57615e-102	2.26969e-53	1.5783e-67	4.84332e-63	3.33489e-101	9.91189e-36
Nblocks_day_MOD_unbt_GGIR	4.07771e-35	2.9433e-36	2.86093e-31	3.79561e-83	6.44006e-26	2.08746e-50	2.35341e-44	1.819e-105	7.78259e-51	8.14751e-71	1.83568e-63	1.232e-104	4.62221e-33
Nblocks_day_VIG_unbt_GGIR	3.15828e-22	1.01363e-22	5.07478e-20	2.13721e-41	7.90099e-16	3.40482e-25	2.47111e-18	6.88583e-49	7.82635e-24	1.44545e-44	7.99986e-28	1.48172e-54	1.36468e-16
Nblocks_day_MVPA_bts_10_GGIR	5.07139e-10	2.14522e-11	3.95331e-08	2.69338e-21	2.10914e-05	1.72443e-18	4.32317e-09	5.88427e-22	1.93581e-18	7.72317e-19	3.99692e-13	1.21846e-21	8.97109e-16
Nblocks_day_MVPA_bts_5_10_GGIR	2.12207e-10	1.34541e-10	1.78151e-09	6.52771e-24	6.59769e-08	2.20268e-16	9.91099e-11	3.40684e-26	2.45401e-18	2.63604e-23	4.2623e-15	4.96366e-28	1.24359e-12
Nblocks_day_MVPA_bts_1_5_GGIR	3.91845e-29	1.55348e-31	7.81104e-25	1.06386e-61	5.6489e-20	7.58718e-41	1.73606e-29	2.2432e-73	3.56244e-40	7.64632e-60	2.97255e-39	1.46636e-75	6.89941e-28
Nblocks_day_IN_bts_30_GGIR	3.93943e-06	8.20914e-06	5.49416e-06	2.7295e-16	0.000288848	1.3924e-12	1.75586e-08	9.84549e-15	2.45075e-15	1.10789e-15	5.55932e-10	1.45129e-18	5.94347e-11
Nblocks_day_IN_bts_20_30_GGIR	0.0249128	0.00794654	0.0639543	0.0911363	0.737461	0.218335	0.460364	0.0431214	0.0223322	0.10498	0.428378	0.18322	0.00524154
Nblocks_day_IN_bts_10_20_GGIR	9.13238e-08	4.65877e-08	5.154e-07	8.93674e-13	7.39301e-07	3.98657e-11	4.32769e-11	2.27879e-11	3.47376e-10	1.31964e-07	2.28554e-07	2.2446e-12	3.35154e-07
Nblocks_day_LIG_bts_10_GGIR	0.0192563	0.062534	0.00772849	0.0622862	0.779988	0.0109345	0.0344627	0.0317885	0.103252	0.100782	0.230451	0.0173229	0.12907
Nblocks_day_LIG_bts_5_10_GGIR	0.0237312	0.0500036	0.0161748	0.000841159	0.139837	0.00549512	0.0180051	0.00012806	0.00162038	0.00274963	0.0063009	0.000176952	0.0135738
Nblocks_day_LIG_bts_1_5_GGIR	3.55643e-08	1.67683e-07	3.75205e-08	4.81014e-22	9.95651e-09	1.27314e-16	2.51153e-13	8.79446e-29	1.24019e-14	2.23844e-17	9.97155e-16	4.31065e-23	2.44816e-10
Nblocks_day_total_IN_GGIR	3.59297e-23	4.68235e-24	1.30505e-20	3.44899e-58	2.58328e-14	6.93818e-33	8.40353e-30	1.3249e-76	2.55924e-40	1.09439e-45	3.752e-47	1.21841e-72	4.44829e-27
Nblocks_day_total_LIG_GGIR	7.78469e-33	2.83138e-34	5.36556e-29	2.58057e-80	3.56517e-21	4.47039e-47	2.51151e-40	1.82087e-103	5.69056e-54	5.9049e-66	4.40297e-62	3.11341e-100	1.95319e-36
Nblocks_day_total_MOD_GGIR	1.19029e-42	4.10227e-45	4.62138e-37	8.60941e-95	8.52675e-31	1.92515e-61	2.25587e-49	1.7773e-116	4.05108e-59	1.18747e-81	4.73533e-68	4.5407e-116	3.76325e-39
Nblocks_day_total_VIG_GGIR	1.26451e-21	2.07878e-24	1.182e-17	4.41219e-35	2.03973e-17	1.61719e-29	8.4793e-19	5.66651e-36	9.75564e-23	5.67858e-34	4.14229e-20	7.41659e-39	2.40012e-16
guider_onset_GGIR	0.00653213	0.0053297	0.010789	5.99611e-09	5.14802e-10	9.23215e-08	2.45574e-08	9.40903e-08	0.000113647	5.53463e-06	0.000385768	4.69784e-07	1.07618e-06
guider_wakeup_GGIR	0.312121	0.342937	0.305577	0.793242	0.35255	0.26301	0.187703	0.529118	0.290437	0.974394	0.759217	0.651217	0.618247
SptDuration_GGIR	8.14164e-05	8.25361e-05	0.000156795	2.20686e-08	1.58242e-07	2.86212e-05	2.07554e-05	8.41444e-10	3.77084e-07	3.7117e-06	0.000116072	5.42699e-06	1.29395e-05
SleepDurationInSpt_GGIR	0.00184718	0.00164373	0.00318375	7.74394e-06	1.67616e-05	0.000644558	0.0017801	6.0614e-07	5.66852e-05	7.21285e-05	0.0080218	0.000444732	0.000170823
guider_SptDuration_GGIR	0.000119661	0.00012078	0.000224099	2.25186e-08	1.34865e-07	2.51512e-05	2.29841e-05	1.53151e-09	4.88037e-07	3.5446e-06	0.000103046	4.31675e-06	1.18761e-05
WASO_GGIR	9.77091e-05	0.000141811	0.00012941	6.33189e-08	1.59062e-06	0.000101333	1.76499e-06	9.97657e-09	5.92919e-07	0.000127551	2.02999e-06	2.72684e-06	0.000357712
number_of_awakenings_GGIR	0.000390769	0.000495125	0.000645465	0.000488379	2.05323e-05	0.0012297	0.00123044	3.29056e-05	0.00555418	0.0169309	0.138669	0.00375699	0.0671493
duration_sib_wakinghours_GGIR	3.97448e-13	8.70788e-14	1.45141e-11	4.15775e-38	6.49689e-13	1.92898e-24	4.03106e-26	2.74909e-44	6.42181e-27	1.55843e-29	1.64345e-25	1.45609e-41	2.5747e-20
SleepRegularityIndex_GGIR	1.06711e-15	5.0374e-16	2.89035e-14	1.27072e-29	7.2536e-11	1.46817e-18	1.1019e-21	8.02386e-34	2.45686e-20	1.03139e-23	2.34826e-23	1.49875e-25	1.85988e-17
duration_sib_wakinghours_atleast15min_GGIR	3.30695e-07	2.31926e-07	1.53267e-06	1.74135e-26	5.31678e-08	1.02717e-16	1.19451e-18	5.07474e-32	2.21839e-19	1.15615e-21	1.372e-16	2.42805e-29	8.96323e-15
number_sib_sleepperiod_GGIR	0.000390769	0.000495125	0.000645465	0.000488379	2.05323e-05	0.0012297	0.00123044	3.29056e-05	0.00555418	0.0169309	0.138669	0.00375699	0.0671493
number_sib_wakinghours_GGIR	2.76539e-15	4.62332e-16	1.84379e-13	2.78037e-32	1.81869e-12	1.19575e-20	2.9674e-21	3.84801e-36	1.37801e-22	2.91168e-24	5.66562e-24	5.41225e-35	2.726e-16
L5	0.291304	0.331083	0.28064	0.849922	0.579652	0.909302	0.959529	0.214279	0.765568	0.708549	0.923745	0.276562	0.627703
M10	1.47275e-48	2.38781e-51	2.75932e-42	2.65287e-104	2.97785e-34	4.31166e-75	2.1565e-53	3.70082e-122	4.16059e-71	5.56857e-90	3.90806e-66	1.94941e-118	2.76726e-50
M10_time	0.242437	0.113985	0.467352	0.01656	0.0466964	0.0740849	0.885198	2.01697e-05	0.0386956	0.0679245	0.0106589	0.000135105	0.0136911
L5_time	0.477539	0.539827	0.42259	0.255182	0.021747	0.141022	0.0114842	0.931029	0.83539	0.149867	0.456706	0.782014	0.315624
RA	3.16198e-53	2.97116e-54	7.82964e-48	6.75987e-128	9.08506e-42	4.6545e-88	2.19434e-64	1.20255e-150	4.47875e-81	1.15713e-99	1.22619e-93	3.89445e-135	6.09902e-71
IS1	3.80956e-07	2.21274e-06	2.32102e-07	1.2228e-18	0.000223357	1.55508e-14	5.51378e-06	1.66866e-23	4.51111e-12	1.76913e-18	2.98007e-15	9.46889e-25	2.76293e-11
IS2	4.94721e-08	1.23374e-07	6.53614e-08	1.32401e-22	1.53907e-05	6.71044e-17	5.70188e-08	1.88333e-27	3.06915e-15	5.31263e-23	6.20803e-17	6.00836e-30	1.59923e-13
IV1	0.00504985	0.00406766	0.0109197	1.01952e-19	8.94826e-06	4.51821e-12	8.1548e-13	4.86658e-23	8.03431e-14	5.29357e-18	1.93665e-12	1.16654e-22	6.90614e-13
IV2	1.66819e-26	1.36055e-28	9.02522e-23	1.37062e-59	2.13371e-20	1.51056e-46	4.54983e-27	1.22975e-64	4.61843e-40	2.90753e-40	4.34503e-51	1.09792e-62	4.21736e-38
IV3	0.0324194	0.00743764	0.100294	0.311842	0.351369	0.65156	0.582769	0.0831039	0.367888	0.0380599	0.847692	0.0261242	0.536232
IV_ratio	1.48863e-05	3.91822e-06	5.94273e-05	0.00649531	0.0050765	0.00036388	0.144711	0.0333242	0.0178765	0.0779026	0.0245253	0.0375066	0.017811
hrly_movement_5thperc	0.913578	0.421531	0.620416	0.0209809	0.0040451	0.00185749	0.00718577	0.229126	0.057789	0.0711899	0.255081	0.185586	0.0320715
hrly_movement_25thperc	0.00101129	6.03457e-05	0.0115998	0.0313516	0.816946	0.201957	0.511361	0.00149636	0.0200756	0.0371153	0.00642901	0.0041338	0.556731
hrly_movement_50thperc	6.14287e-30	1.0031e-31	4.03277e-26	1.95294e-63	4.79699e-22	2.46061e-40	5.17905e-39	2.09567e-74	1.06402e-43	1.23687e-51	8.23867e-43	2.54613e-73	1.70211e-28
hrly_movement_75thperc	1.99507e-40	4.00139e-42	1.32096e-35	1.4991e-90	4.61626e-28	1.50961e-62	5.9849e-48	3.56308e-110	4.77052e-62	1.423e-79	2.69703e-56	6.49795e-107	6.93725e-41
hrly_movement_95thperc	1.3135e-40	2.19544e-43	5.61876e-35	1.10498e-80	9.56212e-27	2.90763e-60	2.53049e-39	5.99778e-93	5.25353e-54	7.12034e-68	2.63968e-55	4.04677e-89	1.33806e-42
movement_5thperc	0.652335	0.0906761	0.522358	0.0300449	0.00445518	0.18826	0.00466567	0.282823	0.0210597	0.00280904	0.839503	0.438195	0.014914
movement_25thperc	0.00398395	0.000482535	0.0258574	0.339907	0.944697	0.783675	0.907147	0.158337	0.18802	0.216014	0.28826	0.0769006	0.914038
movement_50thperc	5.87293e-27	5.14626e-29	3.02185e-23	1.53541e-53	1.38732e-17	3.49222e-33	1.68358e-30	1.36704e-64	3.78025e-38	2.64251e-46	3.86047e-36	4.66558e-61	6.73788e-25
movement_75thperc	7.35078e-38	4.33408e-39	1.1019e-33	6.02658e-86	1.93305e-25	6.97356e-57	6.00142e-45	1.36064e-104	3.66817e-60	6.40998e-75	1.25698e-55	1.0168e-104	6.04527e-39
movement_95thperc	2.24669e-48	2.68304e-52	3.64231e-41	2.87304e-93	1.09627e-32	2.62887e-70	4.66338e-47	7.14981e-107	2.15559e-63	1.6719e-78	4.85637e-60	4.06613e-100	3.57437e-48
TKEO_movement	1.6061e-16	4.94245e-18	4.59892e-14	8.56337e-28	2.09114e-13	2.46961e-22	9.8117e-18	1.08239e-29	1.40548e-18	2.83947e-25	7.33115e-16	1.05089e-28	6.27289e-14
RMSSD_movement	3.83788e-39	1.01227e-41	7.88721e-34	3.27027e-72	4.73562e-27	6.82009e-51	2.36445e-41	2.01812e-83	1.50383e-44	4.34936e-65	1.58268e-46	1.99102e-79	2.5752e-33
mean_movement	2.7543e-49	1.65649e-52	1.28474e-42	1.54052e-103	1.73706e-33	6.16046e-72	6.45396e-54	9.83743e-123	4.19989e-71	1.21764e-88	1.89622e-66	4.9407e-119	8.40054e-49
SPT_duration	3.4325e-05	5.16242e-05	6.68249e-05	4.64521e-07	2.02575e-05	2.37105e-05	0.00191091	5.41535e-09	0.00150119	1.49688e-06	5.9158e-05	2.30483e-06	0.000166944
sleepinSPT_duration	0.000104212	0.000163005	0.000178529	1.63057e-06	3.20174e-05	5.58329e-05	0.00309008	2.70297e-08	0.00343237	2.73187e-06	0.000181725	1.24757e-05	0.000304928
sleep_efficiency	0.00398647	0.00280093	0.00772668	0.00324884	0.0911612	0.0287782	0.111369	0.000541409	0.00442493	0.0399017	0.00395869	0.000324289	0.0462486
lowvar_dur	0.432874	0.220616	0.721783	0.161861	0.592612	0.407157	0.227893	0.230289	0.109445	0.0646923	0.884766	0.320242	0.120756
lowvar_dur_joined	0.300274	0.474244	0.199629	0.00112711	0.0972382	0.10092	0.00428297	4.47308e-05	0.00504459	0.00597906	0.189741	0.000485824	0.00020662
lowvar_inSPT_perc	0.0073527	0.0031193	0.0218168	0.182285	0.100328	0.19821	0.283749	0.0519607	0.643729	0.481002	0.0361379	0.124502	0.966116
number_lowvar_bouts	0.627366	0.321414	0.99852	0.190624	0.413867	0.69039	0.276177	0.132522	0.327759	0.114821	0.74144	0.19798	0.0991599
WASO_mean_mins	0.00167388	0.00115641	0.00353738	0.000101825	0.0082526	0.00102911	0.0089111	9.49101e-06	0.000515755	0.00662162	0.000345245	2.35309e-05	0.0129613
WASO_total_mins	0.00164823	0.00119844	0.00333824	0.0010333	0.0472901	0.00738228	0.0483734	0.000206742	0.00557032	0.0227409	0.00140274	5.92086e-05	0.0263963
sleep_activity_mean	0.195229	0.25215	0.163131	0.0615737	0.237183	0.168158	0.35312	0.00196652	0.34298	0.136952	0.0155629	0.0162146	0.806676
sleep_activity_sd	0.631696	0.76839	0.492034	0.175573	0.39899	0.244834	0.487773	0.00744719	0.508479	0.182616	0.179092	0.213007	0.747916
sleep_activity_TKEO	0.940155	0.947742	0.808508	0.498207	0.498734	0.875782	0.571552	0.0663468	0.751008	0.567123	0.495299	0.659487	0.900532
sleep_activity_RMSSD	0.322576	0.464462	0.216506	0.113183	0.146486	0.210886	0.337358	0.0068801	0.300841	0.267381	0.187073	0.198714	0.340609
wake_activity_mean	2.7071e-47	6.31518e-49	4.84666e-42	1.78161e-105	8.34304e-35	2.42333e-73	4.87515e-57	1.376e-124	3.59503e-75	3.88296e-87	1.30511e-64	3.97883e-117	6.16861e-50
wake_activity_sd	4.37473e-38	3.58661e-41	1.1876e-32	3.20094e-72	1.76553e-29	5.67795e-58	5.34867e-40	5.38868e-79	4.49707e-48	1.11401e-59	5.70633e-44	9.27083e-75	8.59169e-36
wake_activity_TKEO	2.61361e-15	2.0463e-16	2.941e-13	8.29933e-27	3.53031e-13	1.65756e-21	7.4284e-18	1.036e-28	1.40395e-18	6.71227e-24	1.42868e-14	5.03393e-27	5.20993e-13
wake_activity_RMSSD	1.71233e-36	3.15434e-38	4.51095e-32	5.26541e-71	2.07482e-27	1.49988e-49	3.90315e-42	4.04122e-82	7.98358e-46	6.20504e-62	1.66963e-44	8.46379e-76	1.08634e-31
wake_actrange_TKEO	1.61264e-12	1.65199e-13	7.24553e-11	1.17129e-16	6.32152e-10	3.62197e-14	1.2031e-12	1.39408e-17	1.73485e-10	1.42653e-15	1.33212e-08	5.80937e-16	1.82499e-07
wake_actrange_TKEOratio	4.41267e-18	7.5818e-18	5.19289e-17	4.72658e-30	4.23924e-13	5.14015e-19	4.22411e-17	2.6121e-38	1.84087e-15	2.99315e-25	2.33094e-24	4.32533e-30	1.65147e-14
wake_actrange_RMSSD	9.00827e-27	1.0622e-28	3.28911e-23	4.24084e-43	1.95528e-20	4.71396e-32	5.57363e-27	9.60895e-47	9.11048e-27	7.82694e-39	3.13786e-26	8.02787e-43	1.37325e-19
wake_actrange_RMSSDratio	1.3351e-18	3.29481e-18	1.16039e-17	1.31597e-29	3.89882e-13	4.55054e-19	7.27351e-17	1.39548e-37	3.14816e-16	2.09127e-25	2.98095e-23	4.54686e-29	3.71713e-13
MDA	0.155365	0.194437	0.13633	0.0388762	0.199017	0.165258	0.415217	0.000838924	0.309336	0.0770439	0.00382851	0.00781602	0.76474
MNA	0.079926	0.124731	0.0596103	0.0260435	0.0600504	0.139535	0.185283	0.000550389	0.18546	0.0989622	0.0111618	0.00851887	0.624088
TD_cov	0.00020179	7.10876e-05	0.000886295	4.78126e-05	0.000322873	0.000768987	6.43031e-05	3.78711e-05	0.0359279	3.22387e-06	0.00280166	0.000108136	0.0673588
MA	4.58629e-43	7.38634e-45	4.46597e-38	1.12921e-96	1.96312e-31	1.99231e-67	2.59839e-53	2.089e-113	2.44849e-70	6.66623e-80	1.09101e-58	1.8213e-107	6.01519e-46
diurnal_skew	0.336406	0.466126	0.26645	0.541056	0.306263	0.169931	0.522526	0.266846	0.854019	0.523299	0.867772	0.965367	0.676632
NA_percent	0.00226811	0.000738364	0.00810525	4.74977e-10	0.000804315	1.1509e-07	2.83534e-05	1.12372e-10	6.99363e-05	2.80326e-08	2.93739e-10	1.27292e-10	1.57019e-07
sleep_perc_24hr	1.36875e-05	3.09688e-05	2.0786e-05	3.75917e-08	5.12618e-06	1.50456e-05	0.00183134	7.07547e-10	0.000496938	1.69221e-07	2.99647e-06	1.58688e-07	8.11733e-06
wake_movement_5perc	2.44636e-10	1.73084e-10	1.50487e-09	1.57052e-17	1.05814e-05	3.0069e-11	1.27635e-14	3.19913e-19	2.98653e-16	3.27866e-14	1.12017e-07	1.37912e-16	1.31622e-11
wake_movement_25perc	1.2506e-25	4.84612e-26	3.41464e-23	2.58727e-62	1.95412e-21	7.16647e-39	4.37856e-40	2.45687e-72	4.78595e-49	1.83167e-50	1.37025e-36	1.78479e-66	1.59865e-31
wake_movement_50perc	5.03538e-36	5.90617e-36	4.45556e-33	3.01289e-84	5.29517e-26	6.72034e-54	1.71191e-47	1.97565e-102	2.73143e-61	2.64596e-70	2.37092e-53	7.67261e-98	1.83297e-38
wake_movement_75perc	3.21702e-37	3.73838e-38	2.50606e-33	1.17457e-86	4.71195e-26	8.40256e-59	1.064e-43	6.70292e-106	2.14778e-63	1.93408e-73	2.99276e-53	4.16402e-100	3.30822e-41
wake_movement_95perc	3.66524e-44	3.04633e-47	5.24371e-38	2.93783e-82	1.04776e-29	7.16433e-64	6.25525e-42	1.43672e-92	5.45423e-56	1.9164e-66	2.40311e-55	7.27986e-87	3.7083e-41
longsleep_activity	0.187668	0.244329	0.15602	0.0691507	0.268815	0.182348	0.385594	0.00222691	0.352672	0.143573	0.0178796	0.0187658	0.827721
longsleep_5perc	0.000175081	0.000723504	0.000103875	0.000784229	0.000673344	0.0677519	0.0177632	0.000600059	0.0760784	0.00117337	0.0107437	5.54395e-06	0.084627
longsleep_25perc	0.00400603	0.00888286	0.00306955	0.0223567	0.0690743	0.0797904	0.0990427	0.0138546	0.490788	0.0494858	0.00350426	0.00204249	0.578071
longsleep_50perc	0.0119457	0.0116744	0.0166454	0.0300566	0.145458	0.0834181	0.172135	0.0266458	0.561456	0.0947614	0.000894675	0.0017886	0.4087
longsleep_TKEO	0.854459	0.977782	0.719672	0.553539	0.610728	0.93113	0.649859	0.072639	0.763181	0.571021	0.554267	0.730636	0.859316
sleep_zenith_temp	0.710262	0.978683	0.482599	0.29812	0.0216629	0.281936	0.242321	0.445324	0.123924	0.10479	0.512902	0.913715	0.0639132
sleep_zenith_time	0.355138	0.374839	0.334383	0.516393	0.0907398	0.106523	0.0895267	0.597851	0.740638	0.535532	0.818023	0.8902	0.664677
sleep_nadir_temp	0.00524888	0.0189561	0.00241164	0.00540929	0.000129862	0.00423525	1.65021e-06	0.172048	0.0344058	0.0990916	0.110729	0.131751	0.108111
sleep_nadir_time	0.544858	0.778281	0.436948	0.200856	0.963852	0.583953	0.476897	0.0406511	0.431549	0.0501816	0.376611	0.0622318	0.463093
sleep_temp_range	0.0167876	0.0281553	0.0148089	0.0435675	0.0211783	0.0382868	0.000136334	0.0920361	0.259225	0.515817	0.0659314	0.144319	0.627734
temp.sd	6.08657e-05	0.000102797	8.5561e-05	0.000617408	0.00138348	0.00886769	7.12351e-05	8.41542e-05	0.124901	0.0254397	0.000107841	0.00122113	0.201148
temp.mean	0.494622	0.770741	0.318125	0.315569	0.00118639	0.109544	0.0744966	0.492804	0.40336	0.366407	0.757245	0.577296	0.442173
temp.max.hrsafteronset	0.000932742	0.000845468	0.0019026	0.00105988	0.0593847	0.0837074	0.113426	0.000752922	0.00292227	0.00221988	0.00219771	0.000334481	0.00438531
temp.max.hrsbeforewake	0.935534	0.863722	0.969978	0.163194	0.00996825	0.0952715	0.0640563	0.150734	0.22482	0.426661	0.569403	0.73204	0.499125
temp.min.hrsbeforewake	0.316279	0.20865	0.520546	0.356998	0.636221	0.573655	0.682579	0.900716	0.2633	0.283495	0.459213	0.625646	0.103795
temp.maxwholeday	0.104498	0.0879492	0.119297	0.0294603	0.637154	0.224277	0.146025	0.0001512	0.0253886	0.0951682	0.109604	0.00373389	0.373341
temp.minwholeday	0.472619	0.687419	0.320582	0.277796	0.105542	0.443992	0.534941	0.244834	0.117058	0.420267	0.0970497	0.104655	0.0220487
temp.minmaxdiff	0.0818022	0.166356	0.0502288	0.235204	0.139067	0.293775	0.03674	0.120064	0.725447	0.536377	0.147606	0.210968	0.946711
temp.iqr	0.0166158	0.0214932	0.0182933	0.10513	0.00433753	0.072576	0.0215047	0.142711	0.692526	0.411859	0.200649	0.104252	0.850096
temp.day.entropy	0.00109319	0.000748268	0.00259383	3.47472e-05	0.0756743	0.000349386	2.9973e-05	2.51023e-07	0.0236733	0.000464729	0.000345489	1.00434e-06	0.0359724
temp.night.entropy	0.226811	0.121604	0.379729	0.128739	0.567951	0.416649	0.96135	0.0827106	0.00351329	0.185836	0.302388	0.362264	0.0924818
temp.mrod	0.636447	0.447788	0.812502	0.490551	0.0373444	0.344029	0.0365111	0.710498	0.981733	0.335039	0.283515	0.575024	0.793406
temp.mroi	0.0670718	0.0728822	0.0742916	0.556828	0.600894	0.650253	0.506294	0.947607	0.884938	0.0686392	0.71172	0.558742	0.63176
sleep.wake.diff	4.56286e-10	4.43707e-10	2.44515e-09	8.72158e-13	0.000366993	1.72853e-08	4.77517e-10	3.0445e-16	6.2138e-09	1.80021e-09	4.43633e-11	3.80276e-15	2.40923e-05
phi	0.0976975	0.0354795	0.229532	0.00129458	0.632793	0.1049	0.0385127	1.36538e-05	0.0105154	0.00152292	0.00431559	0.00157588	0.00119333
mesor	1.80089e-27	3.38068e-30	4.0508e-23	1.88982e-59	2.67741e-31	8.45751e-46	5.85581e-37	2.81891e-59	1.57469e-50	2.71265e-41	1.35206e-34	5.43684e-53	3.79671e-33
amp	5.56613e-31	4.33072e-34	4.56392e-26	6.19917e-77	3.11553e-24	1.72061e-58	1.27107e-38	1.36791e-91	1.64426e-53	2.47077e-68	1.80765e-50	1.15077e-85	1.3237e-36
min_time	0.0759187	0.0292502	0.168746	2.04882e-05	8.30622e-06	0.000658475	6.04121e-07	0.000741219	0.00586141	6.38007e-05	0.00118392	0.00414076	0.000365599
mintime_diff	0.0980663	0.0372422	0.211095	4.32545e-08	1.97815e-06	9.39878e-06	3.69557e-08	9.10487e-06	1.34953e-05	3.53009e-07	0.000129622	1.68287e-05	5.46788e-07
mesor_diff	5.2313e-26	8.52104e-29	9.40833e-22	1.02736e-58	4.20047e-31	2.14712e-45	1.89275e-36	3.43883e-58	1.59728e-50	6.13698e-41	2.79817e-33	3.46902e-52	3.77969e-33
phi_diff	0.0869123	0.0314855	0.208428	0.00577264	0.683038	0.213675	0.0563471	8.37978e-05	0.0525113	0.00576388	0.00833186	0.00931821	0.00723633
amp_diff	4.35862e-22	1.22369e-25	1.18689e-17	1.25507e-51	3.76522e-22	5.86024e-43	3.21564e-30	1.57728e-55	1.64892e-41	6.40855e-39	1.30876e-32	6.96324e-48	7.87939e-28
sleep_onset_hrs	0.000546142	0.000660796	0.000848848	2.91265e-07	1.59115e-10	4.71052e-06	1.24909e-07	9.19745e-06	0.0164346	3.20835e-05	0.000104196	9.35e-06	0.000555338
sleep_offset_hrs	0.137207	0.170477	0.141882	0.241321	0.230587	0.62559	0.108357	0.00878069	0.123466	0.0732682	0.141505	0.130788	0.0975534
lowvar_onset_hrs	0.419765	0.594641	0.315513	2.46526e-05	0.000922847	0.00332543	0.000155412	5.70537e-07	0.000491945	0.00168107	0.0234781	9.04158e-06	0.00236223
lowvar_offset_hrs	0.552853	0.418556	0.689131	0.203899	0.0465475	0.106123	0.172748	0.193197	0.557839	0.575545	0.500769	0.159004	0.783031

## Sheet: Variable Definitions
Source (We clarify that the reference mentioned refers to the algorithm description or implementation we used in this study, rather than the first study that proposed each of these actigraphy measures.)	Variable	Description	Type	Figures in which variable used
GGIR - computed from 'day summary' output for each 24-hour period (midnight to midnight). In the Description column, Sleep period time (SPT) window refers to window from sleep onset to wake, and 'day' refers to time outside of the SPT-window.	sleeponset_GGIR	Time of sleep onset	Sleep
	wakeup_GGIR	Time of wakeup	Sleep
	daysleeper_GGIR	Sleep period during the day (binary)	Sleep
	dur_spt_sleep_min_GGIR	Duration of sleep in sleep period time (SPT) window	Sleep
	dur_spt_wake_IN_min_GGIR	Duration of wake (inactivity) in SPT window	Sleep
	dur_spt_wake_LIG_min_GGIR	Duration of wake (light physical activity) in SPT window	Sleep	Figure 6
	dur_spt_wake_MOD_min_GGIR	Duration of wake (moderate physical activity) in SPT window	Sleep
	dur_spt_wake_VIG_min_GGIR	Duration of wake (vigorous physical activity) in SPT window	Sleep
	dur_day_IN_unbt_min_GGIR	Duration of inactivity (unbouted) during the day	Physical activity/Diurnal Rhythms
	dur_day_LIG_unbt_min_GGIR	Duration of light activity (unbouted) during the day	Physical activity/Diurnal Rhythms
	dur_day_MOD_unbt_min_GGIR	Duration of moderate physical activity (unbouted) during the day	Physical activity/Diurnal Rhythms
	dur_day_VIG_unbt_min_GGIR	Duration of vigorous physical activity (unbouted) during the day	Physical activity/Diurnal Rhythms
	dur_day_MVPA_bts_10_min_GGIR	Duration of moderate-to-vigorous physical activity (bouts of at least 10 minutes) during the day	Physical activity/Diurnal Rhythms
	dur_day_MVPA_bts_5_10_min_GGIR	Duration of moderate-to-vigorous physical activity (bouts of 5-10 min) during the day	Physical activity/Diurnal Rhythms
	dur_day_MVPA_bts_1_5_min_GGIR	Duration of moderate-to-vigorous physical activity (bouts of 1-5 min) during the day	Physical activity/Diurnal Rhythms
	dur_day_IN_bts_30_min_GGIR	Duration of inactivity (bouts of at least 30 min) during the day	Physical activity/Diurnal Rhythms
	dur_day_IN_bts_20_30_min_GGIR	Duration of inactivity (bouts of 20-30 min) during the day	Physical activity/Diurnal Rhythms
	dur_day_IN_bts_10_20_min_GGIR	Duration of inactivity (bouts of 10-20 min) during the day	Physical activity/Diurnal Rhythms
	dur_day_LIG_bts_10_min_GGIR	Duration of light physical activity (bouts of at least 10 min) during the day	Physical activity/Diurnal Rhythms
	dur_day_LIG_bts_5_10_min_GGIR	Duration of light physical activity (bouts of 5-10 min) during the day	Physical activity/Diurnal Rhythms
	dur_day_LIG_bts_1_5_min_GGIR	Duration of light physical activity (bouts of 1-5 min) during the day	Physical activity/Diurnal Rhythms
	dur_day_total_IN_min_GGIR	Total duration of inactivity during the day (both bouted and unbouted)	Physical activity/Diurnal Rhythms
	dur_day_total_LIG_min_GGIR	Total duration of light physical activity during the day (both bouted and unbouted)	Physical activity/Diurnal Rhythms
	dur_day_total_MOD_min_GGIR	Total duration of moderate physical activity during the day (both bouted and unbouted)	Physical activity/Diurnal Rhythms
	dur_day_total_VIG_min_GGIR	Total duration of vigorous physical activity during the day (both bouted and unbouted)	Physical activity/Diurnal Rhythms
	dur_day_min_GGIR	Duration of waking hours	Physical activity/Diurnal Rhythms
	dur_spt_min_GGIR	Duration of SPT window	Sleep
	N_atleast5minwakenight_GGIR	Number of long wake periods (at least 5 minutes) during the night	Sleep
	sleep_efficiency_GGIR	Sleep efficiency (wakefulness/total sleep duration)	Sleep	Figure 7
	ACC_spt_sleep_mg_GGIR	(Average) acceleration during sleep in SPT window	Sleep
	ACC_spt_wake_IN_mg_GGIR	Acceleration during wake (inactivity) in SPT window	Sleep
	ACC_spt_wake_LIG_mg_GGIR	Acceleration during wake (light physical activity) in SPT window	Sleep
	ACC_spt_wake_MOD_mg_GGIR	Acceleration during wake (moderate physical activity) in SPT window	Sleep
	ACC_spt_wake_VIG_mg_GGIR	Acceleration during wake (vigorous physical activity) in SPT window	Sleep
	ACC_day_IN_unbt_mg_GGIR	Acceleration in inactivity (unbouted) during the day	Physical activity/Diurnal Rhythms
	ACC_day_LIG_unbt_mg_GGIR	Acceleration in light physical activity (unbouted) during the day	Physical activity/Diurnal Rhythms
	ACC_day_MOD_unbt_mg_GGIR	Acceleration in moderate physical activity (unbouted) during the day	Physical activity/Diurnal Rhythms
	ACC_day_VIG_unbt_mg_GGIR	Acceleration in vigorous physical activity (unbouted) during the day	Physical activity/Diurnal Rhythms
	ACC_day_MVPA_bts_10_mg_GGIR	Acceleration in moderate-to-vigorous physical activity (bouts of at least 10 min) during the day	Physical activity/Diurnal Rhythms	Figure 6
	ACC_day_MVPA_bts_5_10_mg_GGIR	Acceleration in moderate-to-vigorous physical activity (bouts of 5-10 min) during the day	Physical activity/Diurnal Rhythms
	ACC_day_MVPA_bts_1_5_mg_GGIR	Acceleration in moderate-to-vigorous physical activity (bouts of 1-5 min) during the day	Physical activity/Diurnal Rhythms
	ACC_day_IN_bts_30_mg_GGIR	Acceleration in inactivity (bouts of at least 30 min) during the day	Physical activity/Diurnal Rhythms
	ACC_day_IN_bts_20_30_mg_GGIR	Acceleration in inactivity (bouts of 20-30 min) during the day	Physical activity/Diurnal Rhythms
	ACC_day_IN_bts_10_20_mg_GGIR	Acceleration in inactivity (bouts of 10-20 min) during the day	Physical activity/Diurnal Rhythms
	ACC_day_LIG_bts_10_mg_GGIR	Acceleration in light physical activity (bouts of at least 10 min) during the day	Physical activity/Diurnal Rhythms
	ACC_day_LIG_bts_5_10_mg_GGIR	Acceleration in light physical activity (bouts of 5-10 min) during the day	Physical activity/Diurnal Rhythms
	ACC_day_LIG_bts_1_5_mg_GGIR	Acceleration in light physical activity (bouts of 1-5 min) during the day	Physical activity/Diurnal Rhythms
	ACC_day_total_IN_mg_GGIR	Acceleration in inactivity during the day (both bouted and unbouted)	Physical activity/Diurnal Rhythms
	ACC_day_total_LIG_mg_GGIR	Acceleration in light physical activity during the day (both bouted and unbouted)	Physical activity/Diurnal Rhythms
	ACC_day_total_MOD_mg_GGIR	Acceleration in moderate physical activity during the day (both bouted and unbouted)	Physical activity/Diurnal Rhythms
	ACC_day_total_VIG_mg_GGIR	Acceleration in vigorous physical activity during the day (both bouted and unbouted)	Physical activity/Diurnal Rhythms
	ACC_day_mg_GGIR	Acceleration during waking hours	Physical activity/Diurnal Rhythms
	ACC_spt_mg_GGIR	Acceleration in SPT window	Sleep
	ACC_spt_mg_median_GGIR	Median acceleration in SPT window	Sleep
	ACC_spt_mg_stdev_GGIR	Std. deviation of acceleration in SPT window	Sleep
	ACC_day_spt_mg_GGIR	Acceleration in the whole day window (24 hours)	Sleep
	quantile_mostactive60min_mg_GGIR	Acceleration threshold for most active 60 min of the day	Physical activity/Diurnal Rhythms
	quantile_mostactive30min_mg_GGIR	Acceleration threshold for most active 30 min of the day	Physical activity/Diurnal Rhythms
	L5VALUE_GGIR	Acceleration in least active 5 hours of the day (L5)	Physical activity/Diurnal Rhythms
	M5VALUE_GGIR	Acceleration in most active 5 hours of the day (M5)	Physical activity/Diurnal Rhythms
	M5_mean_peakLUX_GGIR	Mean peak lux (ambient light) during most active 5 hours of the day	Physical activity/Diurnal Rhythms
	M5_max_peakLUX_GGIR	Maximum peak lux (ambient light) during most active 5 hours of the day	Physical activity/Diurnal Rhythms
	L5TIME_num_GGIR	Time of least active 5 hours of the day (L5)	Physical activity/Diurnal Rhythms
	M5TIME_num_GGIR	Time of most active 5 hours of the day (M5)	Physical activity/Diurnal Rhythms
	Nbouts_day_MVPA_bts_10_GGIR	Number of bouts of moderate-to-vigorous physical activity (bouts of at least 10 min) during the day	Physical activity/Diurnal Rhythms
	Nbouts_day_MVPA_bts_5_10_GGIR	Number of bouts of moderate-to-vigorous physical activity (bouts of 5-10 min) during the day	Physical activity/Diurnal Rhythms
	Nbouts_day_MVPA_bts_1_5_GGIR	Number of bouts of moderate-to-vigorous physical activity (bouts of 1-5 min) during the day	Physical activity/Diurnal Rhythms
	Nbouts_day_IN_bts_30_GGIR	Number of bouts of inactivity (bouts of at least 30 min) during the day	Physical activity/Diurnal Rhythms
	Nbouts_day_IN_bts_20_30_GGIR	Number of bouts of inactivity (bouts of 20-30 min) during the day	Physical activity/Diurnal Rhythms
	Nbouts_day_IN_bts_10_20_GGIR	Number of bouts of inactivity (bouts of 10-20 min) during the day	Physical activity/Diurnal Rhythms
	Nbouts_day_LIG_bts_10_GGIR	Number of bouts of light physical activity (bouts of at least 10 min) during the day	Physical activity/Diurnal Rhythms
	Nbouts_day_LIG_bts_5_10_GGIR	Number of bouts of light physical activity (bouts of 5-10 min) during the day	Physical activity/Diurnal Rhythms
	Nbouts_day_LIG_bts_1_5_GGIR	Number of bouts of light physical activity (bouts of1-5 min) during the day	Physical activity/Diurnal Rhythms
	Nblocks_spt_sleep_GGIR	Number of blocks (uninterrupted segments) of sleep in SPT window	Sleep
	Nblocks_spt_wake_IN_GGIR	Number of blocks of wake (inactivity) in SPT window	Sleep
	Nblocks_spt_wake_LIG_GGIR	Number of blocks of wake (light physical activity) in SPT window	Sleep
	Nblocks_spt_wake_MOD_GGIR	Number of blocks of wake (moderate physical activity) in SPT window	Sleep
	Nblocks_spt_wake_VIG_GGIR	Number of blocks of wake (vigorous physical activity) in SPT window	Sleep
	Nblocks_day_IN_unbt_GGIR	Number of blocks of inactivity (unbouted) during the day	Physical activity/Diurnal Rhythms
	Nblocks_day_LIG_unbt_GGIR	Number of blocks of light physical activity (unbouted) during the day	Physical activity/Diurnal Rhythms
	Nblocks_day_MOD_unbt_GGIR	Number of blocks of moderate physical activity (unbouted) during the day	Physical activity/Diurnal Rhythms
	Nblocks_day_VIG_unbt_GGIR	Number of blocks of vigorous physical activity (unbouted) during the day	Physical activity/Diurnal Rhythms
	Nblocks_day_MVPA_bts_10_GGIR	Number of blocks of moderate-to-vigorous physical activity (bouts of at least 10 min) during the day	Physical activity/Diurnal Rhythms
	Nblocks_day_MVPA_bts_5_10_GGIR	Number of blocks of moderate-to-vigorous physical activity (bouts of 5-10 min) during the day	Physical activity/Diurnal Rhythms
	Nblocks_day_MVPA_bts_1_5_GGIR	Number of blocks of moderate-to-vigorous physical activity (bouts of 1-5 min) during the day	Physical activity/Diurnal Rhythms
	Nblocks_day_IN_bts_30_GGIR	Number of blocks of inactivity (bouts of at least 30 min) during the day	Physical activity/Diurnal Rhythms
	Nblocks_day_IN_bts_20_30_GGIR	Number of blocks of inactivity (bouts of 20-30 min) during the day	Physical activity/Diurnal Rhythms
	Nblocks_day_IN_bts_10_20_GGIR	Number of blocks of inactivity (bouts of 10-20 min) during the day	Physical activity/Diurnal Rhythms
	Nblocks_day_LIG_bts_10_GGIR	Number of blocks of light physical activity (bouts of at least 10 min) during the day	Physical activity/Diurnal Rhythms
	Nblocks_day_LIG_bts_5_10_GGIR	Number of blocks of light physical activity (bouts of 5-10 min) during the day	Physical activity/Diurnal Rhythms
	Nblocks_day_LIG_bts_1_5_GGIR	Number of blocks of light physical activity (bouts of 1-5 min) during the day	Physical activity/Diurnal Rhythms
	Nblocks_day_total_IN_GGIR	Number of blocks of inactivity (both bouted and unbouted) during the day	Physical activity/Diurnal Rhythms
	Nblocks_day_total_LIG_GGIR	Number of blocks of light physical activity (both bouted and unbouted) during the day	Physical activity/Diurnal Rhythms
	Nblocks_day_total_MOD_GGIR	Number of blocks of moderate physical activity (both bouted and unbouted) during the day	Physical activity/Diurnal Rhythms
	Nblocks_day_total_VIG_GGIR	Number of blocks of vigorous physical activity (both bouted and unbouted) during the day	Physical activity/Diurnal Rhythms
GGIR - computed from 'night summary' corresponding to each night (onset-wake) or night-pair (for SleepRegularityIndex only)	guider_onset_GGIR	Time of beginning of SPT window (accounting for wake before the sleep period)	Sleep	Figure 6
	guider_wakeup_GGIR	Time of end of SPT window (accounting for wakefulness at the end of the sleep period)	Sleep
	SptDuration_GGIR	Duration of SPT window	Sleep
	SleepDurationInSpt_GGIR	Duration of sleep in sleep period time (SPT) window	Sleep	Figure 4, Figure 5, Figure 7, Figure 8
	guider_SptDuration_GGIR	Duration of SPT window (using additional HDCZA algorithm to estimate SPT)	Sleep
	WASO_GGIR	Duration of wake after sleep onset (WASO)	Sleep	Figure 5, Figure 6, Figure 7, Figure 8
	number_of_awakenings_GGIR	Number of awakenings	Sleep
	duration_sib_wakinghours_GGIR	Duration in sustained inactivity bouts (SIBs, similar to sleep) during the day	Sleep
	SleepRegularityIndex_GGIR	Sleep regularity index	Sleep	Figure 4, Figure 5, Figure 7, Figure 8
	duration_sib_wakinghours_atleast15min_GGIR	Duration of sustained inactivity bouts (at least 15 min) during the day	Sleep
	number_sib_sleepperiod_GGIR	Number of sustained inactivity bouts during the SPT window	Sleep
	number_sib_wakinghours_GGIR	Number of sustained inactivity bouts during the day	Sleep
Tsanas et al. (2020)	L5	Movement in least active 5 hours of the day	Sleep
	M10	Movement in most active 10 hours of the day	Physical activity/Diurnal Rhythms	Figure 4, Figure 5, Figure 7, Figure 8
	M10_time	Time of most active 10 hours of the day	Physical activity/Diurnal Rhythms
	L5_time	Time of least active 5 hours of the day (L5)	Sleep
	RA	Relative amplitude of most and least active hours of the day	Physical activity/Diurnal Rhythms
	IS1	Interday stability (hourly)	Physical activity/Diurnal Rhythms	Figure 5
	IS2	Interday stability (hourly with 30-min overlap)	Physical activity/Diurnal Rhythms
	IV1	Intra-daily variability (hourly)	Physical activity/Diurnal Rhythms	Figure 5
	IV2	Intra-daily variability (minute-wise)	Physical activity/Diurnal Rhythms	Figure 5, Figure 6
	IV3	Intra-daily variability (hourly with 30-min overlap)	Physical activity/Diurnal Rhythms
	IV_ratio	IV1/IV2	Physical activity/Diurnal Rhythms
	hrly_movement_5thperc	Hourly movement - 5th percentile	Physical activity/Diurnal Rhythms
	hrly_movement_25thperc	Hourly movement - 25th percentile	Physical activity/Diurnal Rhythms
	hrly_movement_50thperc	Hourly movement - 50th percentile	Physical activity/Diurnal Rhythms
	hrly_movement_75thperc	Hourly movement - 75th percentile	Physical activity/Diurnal Rhythms
	hrly_movement_95thperc	Hourly movement - 95th percentile	Physical activity/Diurnal Rhythms
	movement_5thperc	Movement - 5th percentile	Physical activity/Diurnal Rhythms
	movement_25thperc	Movement - 25th percentile	Physical activity/Diurnal Rhythms
	movement_50thperc	Movement - 50th percentile	Physical activity/Diurnal Rhythms
	movement_75thperc	Movement - 75th percentile	Physical activity/Diurnal Rhythms
	movement_95thperc	Movement - 95th percentile	Physical activity/Diurnal Rhythms
	TKEO_movement	Mean TKEO of movement	Physical activity/Diurnal Rhythms
	RMSSD_movement	RMSSD of movement	Physical activity/Diurnal Rhythms
	mean_movement	Mean movement	Physical activity/Diurnal Rhythms
	sleep_onset_hrs	Time of sleep onset	Sleep
	sleep_offset_hrs	Time of wakeup	Sleep
	SPT_duration	Duration of SPT window	Sleep
	sleepinSPT_duration	Duration of sleep in SPT window	Sleep
	sleep_efficiency	Sleep efficiency (wakefulness/total sleep duration)	Sleep
	number_wakeups	Number of awakenings	Physical activity/Diurnal Rhythms
	WASO_mean_mins	Mean duration of WASO periods	Sleep
	WASO_total_mins	Total duration of WASO	Sleep
	sleep_activity_mean	Mean movement during SPT window	Sleep
	sleep_activity_sd	Std. deviation of movement during SPT window	Sleep
	sleep_activity_TKEO	TKEO of movement during SPT window	Sleep
	sleep_activity_RMSSD	RMSSD of movement during SPT window	Sleep
	wake_activity_mean	Mean movement during the day	Physical activity/Diurnal Rhythms
	wake_activity_sd	Std. deviation of movement during the day	Physical activity/Diurnal Rhythms
	wake_activity_TKEO	TKEO of movement during the day	Physical activity/Diurnal Rhythms
	wake_activity_RMSSD	RMSSD of movement during the day	Physical activity/Diurnal Rhythms
	wake_actrange_TKEO	TKEO of changes in movement ranges (5-min intervals) during the day	Physical activity/Diurnal Rhythms
	wake_actrange_TKEOratio	TKEO ratio of changes in movement ranges (5-minute intervals) during the day compared to over 24 hours	Physical activity/Diurnal Rhythms	Figure 6
	wake_actrange_RMSSD	RMSSD of changes in movement ranges (5-min intervals) during the day	Physical activity/Diurnal Rhythms
	wake_actrange_RMSSDratio	RMSSD ratio of changes in movement ranges (5-minute intervals) during the day compared to 24 hours	Physical activity/Diurnal Rhythms
	MNA_mean	Mean of movement (mean over 5-min intervals) during SPT-window	Physical activity/Diurnal Rhythms
	MNA_max	Mean of movement (max over 5-min intervals) during SPT-window	Physical activity/Diurnal Rhythms
	TD_cov	Variability of movement during the day (mean of squared successive changes in movement/mean movement)	Physical activity/Diurnal Rhythms
	MA	Mean movement with diurnal and nocturnal components	Physical activity/Diurnal Rhythms
	diurnal_skew	Skewness of the probability distribution of diurnal movement	Physical activity/Diurnal Rhythms
	NA_percent	Ratio of nocturnal movement to total 24-hour movement	Sleep
	sleep_perc_24hr	Sleep duration as percentage of 24-hour period	Sleep
	wake_movement_5perc	Movement during the day - 5th percentile	Physical activity/Diurnal Rhythms
	wake_movement_25perc	Movement during the day - 25th percentile	Physical activity/Diurnal Rhythms
	wake_movement_50perc	Movement during the day - 50th percentile	Physical activity/Diurnal Rhythms
	wake_movement_75perc	Movement during the day - 75th percentile	Physical activity/Diurnal Rhythms
	wake_movement_95perc	Movement during the day - 95th percentile	Physical activity/Diurnal Rhythms
	longsleep_activity	Mean movement during SPT window	Sleep
	longsleep_5perc	Movement during SPT window - 5th percentile	Sleep
	longsleep_25perc	Movement during SPT window - 25th percentile	Sleep
	longsleep_50perc	Movement during SPT window - 50th percentile	Sleep
	longsleep_TKEO	TKEO of movement during SPT window	Sleep
	sleep_zenith_temp	Temperature maximum during SPT window	Sleep
	sleep_zenith_time	Time of temperature max. during SPT window	Sleep
	sleep_nadir_temp	Temperature min. during SPT window	Sleep
	sleep_nadir_time	Time of temperature min. during SPT window	Sleep
	sleep_temp_range	Range of temperature during SPT window	Sleep
Edgley, Chun, et al. (2023)	temp.sd	Std. deviation of temperature during SPT window	Sleep
	temp.mean	Mean temperature during SPT window	Sleep
	temp.max.hrsafteronset	Hours after sleep onset that temp. max. occurs	Physical activity/Diurnal Rhythms
	temp.max.hrsbeforewake	Hours before wake that temp. max occurs	Physical activity/Diurnal Rhythms
	temp.min.hrsbeforewake	Hours before wake that temp. min. occurs	Physical activity/Diurnal Rhythms
	temp.maxwholeday	Maximum temperature over 24 hours (8am to 8am)	Physical activity/Diurnal Rhythms
	temp.minwholeday	Min. temperature over 24 hours (8am to 8am)	Physical activity/Diurnal Rhythms
	temp.minmaxdiff	Difference between the max. and min. temperature during SPT window	Sleep
	temp.iqr	IQR of temperature during SPT window	Sleep
	temp.day.entropy	Approximate Entropy (ApEn) of temperature during the day	Physical activity/Diurnal Rhythms
	temp.night.entropy	Approximate Entropy (ApEn) of temperature during SPT window	Sleep
	temp.mrod	Time at which the maximum rate of decline in temperature occurs during SPT window	Physical activity/Diurnal Rhythms
	temp.mroi	Time at which the maximum rate of increase in temperature occurs during SPT window	Physical activity/Diurnal Rhythms
	sleep.wake.diff	Difference between temperature during SPT window and during the day	Physical activity/Diurnal Rhythms
Carr et al. (2018)	phi	Acrophase (time of peak) activity based on cosinor analysis	Physical activity/Diurnal Rhythms
	mesor	Mesor (mean) activity based on cosinor analysis	Physical activity/Diurnal Rhythms
	amp	Amplitude (difference between mean and peak) of activity based on cosinor analysis	Physical activity/Diurnal Rhythms
	min_time	Time at which minimum activity occurs based on cosinor analysis	Physical activity/Diurnal Rhythms
	mintime_diff	Difference between time of minimum activity on current day and all days combined (mean)	Physical activity/Diurnal Rhythms
	mesor_diff	Difference between activity Mesor on current day and all days combined (mean)	Physical activity/Diurnal Rhythms
	phi_diff	Difference between activity Acrophase on current day and all days combined (mean)	Physical activity/Diurnal Rhythms
	amp_diff	Difference between activity Amplitude on current day and all days combined (mean)	Physical activity/Diurnal Rhythms
Original	lowvar_onset_hrs	Time of onset of longest period of 'low variation' in acceleration	Sleep
	lowvar_offset_hrs	Time of offset of longest period of 'low variation' in acceleration	Sleep
	lowvar_dur	Duration of longest period of 'low variation' in accelereration	Sleep
	lowvar_dur_joined	Total duration of periods of 'low variation' in acceleration	Sleep
	lowvar_inSPT_perc	Percentage of SPT window consisting of 'low variation' in acceleration	Sleep
	number_lowvar_bouts	Number of periods of 'low variation' in acceleration	Sleep
